# Supplementary material for: Japanese encephalitis virus hijacks the host purine biosynthetic network to promote viral replication in neurons
Source: PLoS Pathog. 2026 Jul 7;22(7):e1014335. doi: 10.1371/journal.ppat.1014335 (PMC13340812; doi:10.1371/journal.ppat.1014335)
Supplement: S3 Table — (XLSX) [file ppat.1014335.s008.xlsx]

## Sheet: Sheet1
Compounds	5dpi-Mock1	5dpi-Mock2	5dpi-Mock3	5dpi-Mock4	5dpi-Mock5	5dpi-JEV1	5dpi-JEV2	5dpi-JEV3	5dpi-JEV4	5dpi-JEV5	VIP	p_value	Fold_Change	Log2FC	Type
(-)-Gallocatechin	3439000	4776700	3802800	3711800	4498100	3793700	2351000	2760100	3398000	3102400	1.18974	0.0264039	0.761563	-0.392965	insig
(-)-Jamine	129390	220080	151480	213230	130550	204750	146370	206260	203670	189810	0.583264	0.387931	1.12564	0.170743	insig
(-)-Medicarpin	432220	463650	462120	324630	458970	450350	397090	399750	460960	400040	0.0577014	0.831177	0.984404	-0.0226774	insig
(-)-Ormosanine	1348600	1269600	899560	859280	810820	785880	819310	969990	794570	829930	0.875724	0.15654	0.809521	-0.30486	insig
(1R,2S,6S,7R,10S,12S)-2,6-Dimethyl-13-methylidenetetracyclo[10.3.1.01,10.02,7]hexadecane-6-carbaldehyde	32363	26838	49846	23453	22960	52762	175520	71390	153200	514410	1.3636	0.12393	6.22206	2.63739	up
(1R,3S)-6-[(3E,5E,7E,9E,11E,13E,15E)-18-[(1S,4S,6R)-4-Hydroxy-2,2,6-trimethyl-7-oxabicyclo[4.1.0]heptan-1-yl]-3,7,12,16-tetramethyloctadeca-1,3,5,7,9,11,13,15-octaenylidene]-1,5,5-trimethylcyclohexane-1,3-diol	1163700	1180100	1416600	1265100	1458200	1302700	1227400	1649800	1508300	1307600	0.583855	0.331426	1.07898	0.109672	insig
(1R,6S)-6-Amino-5-oxocyclohex-2-ene-1-carboxylic acid ester	12481000	12896000	15175000	14720000	15962000	13105000	14189000	13690000	13996000	15648000	0.0782639	0.882825	0.991493	-0.0123258	insig
(2,6-Dihydroxy-4-methoxyphenyl)(4-hydroxy-2-methoxy-6-methylphenyl)methanone	77830	97180	91133	91181	142310	165490	151830	150520	131320	154230	1.41433	0.00660246	1.50788	0.592525	insig
(2E,6E)-2,6-Bis(2-phenylhydrazono)cyclohex-4-ene-1,3-dione	964600	1099300	963170	1222800	1065500	1181800	1076900	1138300	1373000	1146800	0.897045	0.122758	1.11315	0.154647	insig
(2R)-Phosphosulfolactate	160000	240060	221540	242280	252830	260240	393850	417000	417310	265440	1.2855	0.0203263	1.57054	0.651263	insig
(2R,3R)-3-Methylglutamyl-5-semialdehyde-N6-lysine	2088900	2192300	1854000	2054600	2089500	1752800	1952300	1897200	2052200	1991800	0.878617	0.131368	0.93842	-0.0916944	insig
(2R,3S)-2-Octyl-4-methylene-5-oxo-3-furancarboxylic acid	1178900	1113600	1141100	1180300	1097400	1132800	1069800	1162900	1078700	1076900	0.82116	0.166469	0.966698	-0.0488634	insig
(2S)-2-[[2-(1H-Indol-3-yl)acetyl]amino]-4-methylpentanoic acid	71934	78198	48125	61799	78579	63216	67486	62198	72518	73555	0.0938186	0.991721	1.001	0.00143927	insig
(2S)-2-Amino-3-phenyl-1-propanol	116230	365900	166050	165310	104010	691160	437280	386090	675050	351110	1.42767	0.00751796	2.76914	1.46944	up
(2S)-2-Azaniumyl-3-phenylpropanoate	3581500	3168800	3398800	4265900	3875700	3301700	3596600	3399800	4607700	4661700	0.373942	0.494991	1.06981	0.0973492	insig
(2S,3S)-3-Methylphenylalanine	37068	44269	35100	27347	26038	83620	59568	43575	72929	70537	1.46273	0.00582398	1.94456	0.959443	insig
(2S,3S)-Butane-2,3-diol	377730	208560	405020	393060	261200	451040	411440	303810	283740	345470	0.394002	0.571551	1.09111	0.125798	insig
(2Z)-2-Cyano-3-hydroxy-N-[4-(trifluoromethyl)phenyl]-2-butenamide	810200	783390	829080	889820	974150	463170	379110	451330	924920	438180	1.32806	0.0273634	0.619765	-0.690207	insig
(3E)-3-(1H-Imidazol-5-ylmethylidene)-6-(1H-indol-3-ylmethyl)piperazine-2,5-dione	35681	33694	31354	31106	63475	24798	22234	24910	40696	42148	0.687083	0.315855	0.792514	-0.335491	insig
(3R)-3-Hydroxy-2-oxo-4-phosphonooxybutanoate	96795	96680	110200	112670	111190	34496	166860	107130	107700	118300	0.238193	0.951339	1.01318	0.0188853	insig
(3R,5S,6R)-6,10-Dimethyl-3-prop-1-en-2-ylspiro[4.5]dec-9-en-8-ol	2376700	2170400	2152700	2533700	2258800	1958300	1874100	2178800	1957200	2190300	1.22771	0.0239122	0.883957	-0.177952	insig
(3S,4R,5S,9R,10S,13R,14R,17R)-4-(Hydroxymethyl)-10,13-dimethyl-17-[(2R)-6-methylhept-5-en-2-yl]-2,3,4,5,6,9,11,12,14,15,16,17-dodecahydro-1H-cyclopenta[a]phenanthren-3-ol	35253	16936	20632	20258	20132	19032	27758	16743	31150	30302	0.334748	0.606136	1.104	0.142741	insig
(3S,4S,5S,10S,13R,14R,17R)-4,10,13,14-Tetramethyl-17-[(2R)-6-methylhept-5-en-2-yl]-1,2,3,4,5,6,7,11,12,15,16,17-dodecahydrocyclopenta[a]phenanthren-3-ol	7374.9	4399	10514	11721	5208.7	10432	5655	6414.2	9276.5	9085.2	0.214478	0.852168	1.04195	0.0592903	insig
(3S,5R,10S,13R,14R,17R)-3-Hydroxy-4,10,13-trimethyl-17-[(2R)-6-methylhept-5-en-2-yl]-1,2,3,5,6,7,11,12,14,15,16,17-dodecahydrocyclopenta[a]phenanthrene-4-carboxylic acid	227960	285370	244390	92181	202280	642290	1232800	946430	1483400	3629700	1.53597	0.059996	7.54112	2.91478	up
(3S,7R)-11-Methoxy-3,7-dimethyl-6,8,16,20-tetraoxapentacyclo[10.8.0.02,9.03,7.013,18]icosa-1,4,9,11,13(18)-pentaene-17,19-dione	161390	189910	178770	156050	199800	186930	176510	183920	178380	178440	0.320933	0.687876	1.02061	0.0294336	insig
(3S,8aS)-3-[[6-Hydroxy-2-(2-methylbut-3-en-2-yl)-1H-indol-3-yl]methyl]-2,3,6,7,8,8a-hexahydropyrrolo[1,2-a]pyrazine-1,4-dione	83799	102990	90072	67284	113410	71252	83137	71368	68691	91837	0.799372	0.165656	0.844237	-0.24428	insig
(5-Benzoyloxy-1,2,6-trihydroxycyclohex-3-en-1-yl)methyl benzoate	548660	697240	752890	469320	669340	672610	749070	590060	740810	662380	0.577758	0.384246	1.08844	0.122264	insig
(E)-1,2-Bis(6-methoxyquinolin-4-yl)ethene	6397800	5586300	6525900	6555600	4922700	7542300	6173800	4621400	5226200	6127600	0.0992149	0.922784	0.990096	-0.0143595	insig
(E)-1-Hydroxy-2-methylbut-2-enyl 4-diphosphate	330900	219560	282900	259110	303880	160570	115520	121750	138280	131650	1.63034	0.000678057	0.478225	-1.06424	down
(E)-2-Methylbutanal oxime	2145000	2568000	2513800	2236000	2049900	1896400	2043600	2193200	2144900	1890900	1.08532	0.0614205	0.883285	-0.179048	insig
(E)-Guggulsterone	49334	57109	25560	64332	42840	76329	67559	89587	67320	75050	1.23996	0.010742	1.57142	0.652071	insig
(E)-N-(2-(((3-(4-Chlorophenyl)allyl)(methyl)amino)methyl)phenyl)-4-methoxybenzenesulfonamide	81482	175290	166640	121170	125390	137280	78530	76213	125990	102080	0.748477	0.194049	0.776291	-0.365331	insig
(E,Z)-2-Amino-3,14-octadecadien-1-ol	63342	61165	74548	65794	88960	73413	72957	101530	78603	122820	0.939041	0.13313	1.26996	0.344782	insig
(R)-2-Hydroxy-3-phenylpropionic acid	3077200	3340600	3313300	3126500	3202200	2873900	3151600	3177600	3195400	3071900	0.815531	0.17024	0.9633	-0.0539434	insig
(R)-2-Phenylglycine	21440000	20150000	26360000	21440000	29319000	25734000	31952000	20692000	28380000	30395000	0.747618	0.201103	1.15537	0.208357	insig
(R)-3,4-Dihydro-2-methyl-2-(4,8,12-trimethyl-3,7,11-tridecatrienyl)-2H-1-benzopyran-6-ol	43720	99060	70922	63560	68443	89089	80161	74064	77364	124320	0.880962	0.158508	1.28722	0.364257	insig
(R)-3-Hydroxybutanoic acid	128700	113010	74116	81629	90140	157240	365770	220010	303030	516350	1.49026	0.0247708	3.2043	1.68001	up
(R)-4-((3S,5R,8R,9S,10S,13R,14S,17R)-3-Hydroxy-4,4,10,13,14-pentamethyl-7,11-dioxohexadecahydro-1H-cyclopenta[a]phenanthren-17-yl)pentanoic acid	144070	253370	235250	153890	142840	142040	215930	224470	195630	295830	0.508328	0.427846	1.15545	0.208457	insig
(R)-Apiumetin glucoside	365330	615810	504650	503110	424650	450930	491660	418730	525510	559890	0.132313	0.896908	1.01374	0.0196923	insig
(S)-1,1'-Bi-2-naphthol	31301000	27136000	33438000	25813000	32132000	17174000	16578000	21758000	27307000	17940000	1.40335	0.00507132	0.67252	-0.57235	insig
(Z)-7-[(1R,2R,3S,5S)-2-[(E,3R)-3-(2,3-Dihydro-1H-inden-2-yl)-3-hydroxyprop-1-enyl]-3-fluoro-5-hydroxycyclopentyl]hept-5-enoic acid	45328	41343	43600	37314	86403	38864	15791	49078	57076	50332	0.47952	0.479979	0.831303	-0.266554	insig
[(3R,4S,5S,6R)-2,4,5-Trihydroxy-6-(hydroxymethyl)oxan-3-yl] (E)-3-(4-hydroxyphenyl)prop-2-enoate	42065	44141	30053	49035	43504	31601	27354	41028	35873	30475	1.02889	0.0661013	0.796612	-0.328051	insig
[(3S,8S,9S,10R,13R,14S,17R)-17-[(2R)-7-Hydroxy-6-methylheptan-2-yl]-10,13-dimethyl-2,3,4,7,8,9,11,12,14,15,16,17-dodecahydro-1H-cyclopenta[a]phenanthren-3-yl] hydrogen sulfate	1654600	2163600	2554200	2493700	2635100	2510500	2910900	2527200	2630700	2220700	0.668879	0.261445	1.11293	0.154359	insig
[(E)-4-[[(2S)-3-Amino-2-azaniumyl-3-oxopropyl]amino]-4-oxobut-2-enoyl] [(2R,3S,4R,5R)-5-(6-Aminopurin-9-yl)-3,4-dihydroxyoxolan-2-yl]methyl phosphate	1977700	2380300	2482000	1093400	1142500	1095000	1224500	1224400	1394800	1291900	0.898937	0.127965	0.686499	-0.54267	insig
[2-Hydroxy-5-(7-hydroxy-4-oxo-4H-chromen-2-yl)phenyl]sulfonic acid	687240	1117200	674120	1571700	1611200	1034800	710080	766720	800200	755100	0.749766	0.196863	0.718348	-0.477245	insig
[3-(2-Aminoethyl)-1H-indol-5-yl] hydrogen sulfate	29988	48225	20268	36552	38401	22098	28237	40724	30235	30393	0.389324	0.4576	0.874609	-0.193289	insig
[6]-Dehydrogingerdione	220950	232790	190470	209680	209630	235320	214730	220970	232290	227550	0.893793	0.140456	1.06332	0.0885732	insig
[6]-Gingerdiol 3,5-diacetate	30737	21337	23615	24051	24712	15291	31813	19744	21107	25884	0.481166	0.534359	0.914722	-0.128595	insig
{2-[5,7-Dihydroxy-2-(3-methoxyphenyl)-4-oxo-4H-chromen-6-yl]-3-hydroxy-6-methyl-5-oxooxan-4-yl}sulfonic acid	1155000	1124000	972680	1075100	1334300	1029200	1590700	883180	1542500	1013300	0.193679	0.636445	1.07027	0.0979738	insig
{4-[2,3-Dioxo-3-(2,3,4,6-tetrahydroxyphenyl)propyl]phenyl}sulfonic acid	23765000	23463000	25578000	27189000	21410000	21463000	22972000	22067000	21815000	20931000	1.1205	0.0671225	0.899864	-0.152221	insig
{4-[2,3-Dioxo-3-(2,4,6-trihydroxyphenyl)propyl]-2-methoxyphenyl}sulfonic acid	365380	307310	335890	409650	341540	501140	336490	408060	548480	433250	1.08238	0.0635474	1.26574	0.339987	insig
{4-[3-(5-Hydroxy-2,2-dimethyl-2H-chromen-6-yl)prop-2-enoyl]phenyl}sulfonic acid	149760	152640	128280	141760	154740	141230	152700	156140	170100	155180	0.769443	0.186585	1.06624	0.0925352	insig
{5-Hydroxy-11-methoxy-16,18-dioxo-6,8,19-trioxapentacyclo[10.7.0.02,9.03,7.013,18]nonadeca-1(12),2(9),10,13(17)-tetraen-4-yl}sulfonic acid	340910	580950	398070	551480	304350	441200	357330	341120	368990	517620	0.207567	0.659232	0.931288	-0.1027	insig
1-(1,3-Benzodioxol-5-yl)-2-(dimethylamino)-1-propanone	187110	176980	321520	408170	422040	291810	339070	244880	259940	195360	0.248063	0.546532	0.878112	-0.187523	insig
1-(2-Pyrimidinyl)piperazine	1642100	2045700	2171300	1962500	1762500	1837600	1970400	1995200	1696200	1704500	0.365412	0.528566	0.96033	-0.0583977	insig
1-(3-Chlorophenylamino)-4-phenylphthalazine	6906100	7055100	5605900	7906100	6110900	3915600	4163400	4504400	5408600	3835900	1.51691	0.00177714	0.649947	-0.621605	insig
1-(5-Hydroxy-1-pentyl-1H-indol-3-yl)-2-(2-methoxyphenyl)ethanone	94771000	105180000	177060000	137400000	141480000	115110000	134430000	139170000	131210000	106780000	0.142773	0.726265	0.955494	-0.0656811	insig
1,2,3,4-Tetrahydro-6-nitro-2,3-dioxobenzo[f]quinoxaline-7-sulfonamide	2608300	2412000	1375000	2038300	2641700	1980600	2594400	1995200	2341900	1607400	0.155701	0.712577	0.949816	-0.0742796	insig
1,20-Eicosanediol	592100	1217500	1221600	777320	526870	734400	562280	653510	596040	587010	0.790957	0.185153	0.722712	-0.468506	insig
1,2-Bis(heptanoylthio)-sn-glycero-3-phosphocholine	131450	148960	169970	146020	172180	152940	145990	162780	130680	163290	0.131952	0.799026	0.983216	-0.02442	insig
1,2-Dihexanoyl-sn-glycerol	28982	17663	37101	23419	12883	29516	47507	36942	44632	76841	1.2158	0.0443039	1.9612	0.971736	insig
1,2-Dipalmitoyl-sn-glycero-3-phosphoethanolamine-N-methyl	61342	78343	74991	62147	91482	73882	78779	72688	60185	76204	0.0571925	0.845	0.98217	-0.0259558	insig
1,2-Dipentadecanoyl-sn-glycero-3-phosphocholine	2929900	3037500	3332700	3025900	3117100	3024000	2873400	2997000	3065100	3163300	0.457561	0.463219	0.979259	-0.0302371	insig
1,2-Diphenylhydrazine	355790	756890	732690	739590	704140	783080	746770	727710	348420	695780	0.0129492	0.982167	1.00385	0.00554238	insig
1,2-Ditetradecanoyl-sn-glycero-3-phosphocholine	74384	67627	116310	138650	128030	63535	113610	74392	115300	155600	0.0655282	0.981834	0.995116	-0.0070631	insig
1,3,5(10)-Estratrien-3,17β-diol 17-glucosiduronate	43753	44979	37893	43419	37552	44976	41580	32372	35373	35649	0.716255	0.245088	0.914998	-0.128159	insig
1,3-Benzenedisulfonamide	6726800	6765800	6549000	6665700	6656300	6521300	6433900	6266700	6324400	6226200	1.4825	0.00184863	0.95231	-0.0704964	insig
1,3-Dicyclohexylurea	74310	48403	46778	62643	55162	59011	48578	52724	60082	63539	0.0150404	0.91041	0.988298	-0.0169823	insig
1,3-Dihydroxy-10-methylacridone	114310	113630	109700	104090	114010	98473	105590	99732	98459	98440	1.46381	0.00230333	0.90095	-0.150481	insig
1,4-Benzenedimethanamine, N1,N4-di-2-pyridinyl-	71895	41340	67876	44789	71023	85592	51441	78714	73784	70700	0.769504	0.190492	1.21321	0.278833	insig
1,4-Dihydro-1-methyl-4-oxo-3-pyridinecarboxamide	2135400	2487100	2005200	2371800	1516500	5263200	4913900	5182400	4091700	5137300	1.64714	9.95404e-06	2.3382	1.2254	up
1,5-Anhydro-D-glucitol	293240	509560	469200	447550	401720	445450	441360	341960	321150	289980	0.614235	0.283901	0.867358	-0.205301	insig
1,6-Anhydro-β-D-glucose	111390	178220	171580	135640	125880	126340	176570	70756	129270	81055	0.734636	0.267068	0.808057	-0.307471	insig
1,7-Diphenylheptan-3-one	3311700	3764200	2168800	2783300	2325600	2625700	3244900	4743600	2804700	2903000	0.50876	0.442918	1.13713	0.185396	insig
1,8-Diazacyclotetradecane-2,9-dione	1745400	1474400	1422200	1547700	1727000	1535700	2520000	1484500	1635200	2099000	0.712105	0.252458	1.1715	0.228355	insig
1,8-Octanediol	62163	47309	57999	68644	38827	69703	89673	50631	42093	42968	0.163009	0.715652	1.0732	0.10192	insig
1,9-Pyrazoloanthrone	215200	257770	242560	298460	231500	295040	313640	288170	253290	281690	1.05307	0.0668473	1.14961	0.201147	insig
1-[(1-Methylpiperidin-2-yl)methyl]-3-(1-naphthoyl)indole	287710	270680	268460	381500	342420	156640	166200	201970	288340	197390	1.36075	0.0100369	0.651638	-0.617858	insig
1-[(S)-2-Aminopropyl]-1H-indazol-6-ol	1385400	1193500	1663000	1226900	1909600	1541000	1088400	739720	846720	874650	1.12996	0.0490692	0.689918	-0.535503	insig
1-[2-(2,4-Dimethylphenyl)diazenyl]-2-naphthalenol	504440	626790	556160	493580	509480	545010	537400	501480	487900	510230	0.437685	0.453473	0.959698	-0.0593473	insig
1-[2-Hydroxy-3-propyl-4-[4-(2H-tetrazol-5-yl)butoxy]phenyl]ethanone	1256500	1561300	1366600	1533600	1485000	1639400	1676100	1585900	1563700	1350600	0.7966	0.165318	1.08506	0.117777	insig
1-[5-Ethyl-2-hydroxy-4-[[6-methyl-6-(2H-tetrazol-5-yl)heptyl]oxy]phenyl]ethanone	432770	547700	599270	280090	443220	386960	527050	353730	386820	422840	0.305943	0.497434	0.902021	-0.148767	insig
10-Deoxyformamycin	10523000	11444000	11199000	12160000	12508000	20764000	20488000	20307000	18351000	15954000	1.64123	0.000479137	1.65757	0.729071	insig
10-Deoxymethynolide	39437	51849	37365	43213	38009	50206	43906	44372	33551	34038	0.124081	0.860659	0.981894	-0.0263611	insig
10-Formyltetrahydrofolate	127210	101490	123830	113840	128230	26043	32251	23132	48808	43026	1.64587	2.20638e-06	0.291389	-1.77898	down
10-Nitrooleate	7112700	8363600	8029500	7786000	9131400	9054300	8811200	8157800	8743900	8880500	0.919079	0.131647	1.07977	0.110722	insig
11,12-Dihydroxy-5Z,8Z,14Z-eicosatrienoic acid	164030	191520	156110	188980	215470	171450	188590	151550	186870	207320	0.088315	0.887362	0.988724	-0.0163602	insig
11,12-Epoxyeicosatrienoic acid	615940	1133900	1096100	1117800	990030	2408900	3062100	1435800	1523700	2288500	1.4239	0.015922	2.16381	1.11357	up
11-Dehydrocorticosterone	37256	65092	39324	15659	49521	132880	183280	166300	222620	229280	1.57413	0.00044202	4.51705	2.17538	up
11-Deoxy-16,16-dimethylprostaglandin E2	1354900	1515000	1387600	1241700	1365500	1297100	1299800	1247600	1442600	1390200	0.38746	0.523648	0.972701	-0.0399318	insig
11-HDoHE	21352	34744	26861	31492	21508	42987	58192	34610	37271	59357	1.35499	0.0165183	1.70949	0.773565	insig
11-HEDE	5794.6	9835.2	11802	10059	9575.9	19653	16166	15532	24739	27737	1.47834	0.00611215	2.20595	1.1414	up
11-Nor-Δ9-tetrahydrocannabinol-9-carboxylic acid	408640	494110	406660	370750	562630	511100	472000	377680	378300	937510	0.424155	0.465286	1.19342	0.255102	insig
11β,17β-Dihydroxy-9α-fluoro-17α-methyl-5β-androstan-3-one	13930000	13821000	13217000	5515000	14065000	6968800	13862000	12923000	13789000	13926000	0.114444	0.93337	1.01521	0.021775	insig
11β-13,14-Dihydro-15-keto-prostaglandin F2α	12716	40875	18864	23802	18414	31158	26871	10786	20275	36541	0.190325	0.747227	1.09558	0.131692	insig
11β-Hydroxyprogesterone	23358	16201	7223.3	12173	83091	203920	237320	141870	255000	384830	1.5443	0.00386433	8.60945	3.10592	up
11β-Prostaglandin E2	101950	192530	279750	135660	117520	276400	395580	220100	366790	345630	1.31909	0.00917264	1.93918	0.955449	insig
12(13)Ep-9-KODE	79030	63890	47889	63747	77154	90680	62304	52177	107310	70673	0.464218	0.400757	1.15506	0.207964	insig
12(R)-HPETE	164920	201670	190720	147530	165580	190850	188260	196790	190360	197650	0.980816	0.127696	1.10741	0.147187	insig
12(S)-Hydroxy-16-heptadecynoic acid	74255	54594	120430	30900	66923	121840	93772	68650	55638	79569	0.578074	0.460358	1.20849	0.273205	insig
12,13-DiHOME	14972	24204	15107	27184	33043	20032	28250	29999	50561	59839	0.921795	0.125184	1.64773	0.720476	insig
12,13-Epoxy-9-alkoxy-10E-octadecenoate	44206000	36690000	47590000	38599000	31386000	38543000	38707000	31394000	32743000	27680000	0.855923	0.139735	0.851847	-0.231333	insig
12-[(Adamantan-1-ylcarbamoyl)amino]dodecanoic acid	17173	18012	17639	14189	10523	10350	17264	12385	13136	13039	0.65818	0.246417	0.853462	-0.228602	insig
12-HETE	155800	197880	1255800	331900	359460	798490	987720	303760	295560	841090	0.650883	0.480407	1.40237	0.487863	insig
12-HHT	24581	32448	27921	19715	40611	21291	30361	36521	24641	54810	0.348954	0.539551	1.15383	0.206432	insig
13-(2-Methylcrotonoyl)oxylupanine	175950	271960	212790	52876	361800	1599000	1713700	1530800	1711600	1840400	1.59956	4.47483e-08	7.80704	2.96478	up
13(R)-HODE	45954	58144	53912	64343	81690	90173	140290	88235	112730	164100	1.43508	0.0128937	1.9587	0.969894	insig
13,14-Dihydro-15-keto-tetranor-prostaglandin E2	1685900	2365800	2513900	2357900	2026700	2176100	2095800	2261500	2376600	1958900	0.0120737	0.924951	0.992575	-0.0107513	insig
13,14-Dihydro-16,16-difluoroprostaglandin D2	266270	340180	331660	132590	380950	255260	152020	262470	355170	281900	0.196453	0.609679	0.900231	-0.151633	insig
13,14-Dihydro-16,16-difluoro-prostaglandin F2	73885	154530	93360	127600	110110	114770	129320	109170	142040	154960	0.671878	0.303203	1.16225	0.216917	insig
13,16,19-Docosatrienoic acid	64726	81670	82869	58864	75877	95032	90158	83022	82144	99891	1.23836	0.0204095	1.23692	0.306754	insig
13-HDoHE	11776	14984	14394	13247	11558	26751	36856	23109	24421	26245	1.6196	0.00308499	2.08284	1.05855	up
13-Oxo-9Z,11E-octadecadienoic acid	37401	34678	43553	40080	41471	40264	47067	41758	35607	53257	0.669553	0.268574	1.10533	0.144482	insig
14(S)-HDHA	13581	10435	71378	18289	22112	58725	76148	20925	29360	62585	0.933155	0.18296	1.82439	0.867414	insig
15(S)-Fluprostenol isopropyl ester	63151	83739	66131	36394	64316	44596	28154	64065	77855	50964	0.495841	0.422051	0.846694	-0.240088	insig
15-Deoxy-Δ12,14-prostaglandin J2	50733	37736	134850	70751	71879	98874	75200	41780	89290	51052	0.0244122	0.924854	0.973349	-0.0389713	insig
15-HEDE	5794.6	9835.2	11802	10059	9575.9	19653	16166	15532	24739	27737	1.47834	0.00611215	2.20595	1.1414	up
15-HETE	248630	312480	367050	398640	283060	517760	667810	469340	399770	529730	1.40463	0.00775532	1.60536	0.6829	insig
15-Keto-prostaglandin F1α	325670	699520	643780	588320	532350	321750	347330	249080	404930	369650	1.2751	0.0233524	0.606795	-0.720719	insig
15-Oxo-eicosatetraenoic acid	9	13524	12502	14493	12756	43303	51446	31822	20059	58835	0.887024	0.00863741	3.85604	1.94712	insig
16-Dehydroprogesterone	17449	17680	31614	24017	28525	61789	20429	39742	31910	29567	0.925287	0.146605	1.5378	0.620872	insig
16-HDoHE	4620.9	6395.1	3653.8	7430.5	9433.4	13928	16461	6237	8313.4	16145	1.1481	0.0453339	1.93711	0.95391	insig
16-Hydroxyhexadecanoic acid	469230	445000	403400	473060	404990	640960	898060	607820	674050	1972900	1.26506	0.114844	2.18328	1.1265	up
16-Phenyltetranorprostaglandin E1	22527	38911	49609	36870	38229	69452	101360	47454	84906	88617	1.408	0.00776224	2.10474	1.07364	up
17-HDHA	6586.7	8302.3	4091.3	3131.5	7808.9	10781	9905.4	9193.9	8286.3	6814	1.09167	0.0438525	1.50333	0.588159	insig
17-Hydroxy-10,13-dimethyl-1,2,6,7,8,9,11,12,14,15,16,17-dodecahydrocyclopenta[a]phenanthren-3-one	1388000	1200500	796100	1059100	950320	999890	1161900	610450	696530	864100	0.801052	0.175031	0.803273	-0.316038	insig
17-Trifluoromethylphenyl trinor-prostaglandin F2	49857	77334	113040	48685	54824	63372	72175	59147	54601	66295	0.112117	0.675477	0.918107	-0.123266	insig
17α,20α-Dihydroxycholesterol	288240	163500	292550	286870	226470	251810	220710	372230	230910	193220	0.0185197	0.956564	1.00895	0.0128481	insig
17α,21-Dihydroxypregnenolone	6709.6	5629.8	8730.7	6285.1	9511.2	4369.1	9676.1	9154.7	6701.2	7784.6	0.0122555	0.895425	1.02222	0.0317106	insig
17α-Hydroxyprogesterone	23358	16201	7223.3	12173	83091	203920	237320	141870	255000	384830	1.5443	0.00386433	8.60945	3.10592	up
17β-Estradiol 3-β-D-glucuronide	96328	111140	115240	45697	120090	60239	50624	126240	112970	50232	0.487874	0.432102	0.819466	-0.287244	insig
18-Hydroxycorticosterone	669720	732400	599660	878290	961490	820580	720210	788110	624850	836670	0.0231961	0.898577	0.986688	-0.0193346	insig
1-Acetylindole	927160	679650	395220	889490	907930	677640	483040	565510	720270	751190	0.459491	0.329807	0.841609	-0.248779	insig
1-Aminocyclohexanecarboxylic acid	59343	75144	59254	94759	90229	55857	61451	69237	73966	85840	0.407903	0.498574	0.914509	-0.128931	insig
1-Aminopropan-2-ol	174820	153050	177850	137080	140530	300780	263150	184960	181850	151600	1.05998	0.0996643	1.38172	0.466462	insig
1-Arachidonoylglycerol	1456800	719130	1157300	1002500	1617900	168420	351000	618250	312460	552500	1.43673	0.00465995	0.336371	-1.57187	down
1-Deoxy-D-xylulose 5-phosphate	24341000	23684000	24642000	17506000	34560000	40195000	36774000	41425000	28459000	34164000	1.28311	0.0143339	1.45124	0.537282	insig
1-Deoxyvaleric acid	788310	626120	719480	556580	721040	592220	747510	569460	715930	528120	0.512578	0.407257	0.924289	-0.113584	insig
1-Heneicosanoyl-sn-glycero-3-phosphate	5791600	6009800	6787500	7723300	12115000	12348000	8358800	9813700	6296600	8386300	0.594198	0.401944	1.17634	0.234303	insig
1H-Indole-1-carboxamide, 6-chloro-2,3-dihydro-5-methyl-N-[6-[(2-methyl-3-pyridinyl)oxy]-3-pyridinyl]-	13952	14547	15847	17260	19922	16930	16704	11098	10445	10448	0.927855	0.128387	0.804938	-0.31305	insig
1-Hydroxylamino-2-phenylethane	21440000	20150000	26360000	21440000	29319000	25734000	31952000	20692000	28380000	30395000	0.747618	0.201103	1.15537	0.208357	insig
1-Hydroxypyrene	168230	155240	135110	273920	230520	172340	176980	200690	263760	285310	0.484405	0.45523	1.14128	0.190659	insig
1-Methyladenine	438850	408200	483730	402050	584370	287550	409900	332340	461800	491360	0.759666	0.226407	0.855753	-0.224734	insig
1-Methyladenosine	419230	407740	373810	357710	442130	299970	221260	227320	371140	308160	1.32636	0.0107272	0.713704	-0.486603	insig
1-Methylguanine	392660	456620	352400	618410	374440	437090	533420	439320	582270	656850	0.804316	0.194179	1.20707	0.271509	insig
1-Methylguanosine	457230	816030	788400	1049000	985560	1276300	875440	1318000	877930	1016300	0.889087	0.108748	1.30949	0.389008	insig
1-Methylhistidine	1421200	825910	958370	1243300	1120800	3981200	9552400	3408300	5339300	4716200	1.61698	0.016663	4.8473	2.27718	up
1-Methylinosine	67280	60042	61266	73541	58842	116730	159380	90000	90353	149800	1.48957	0.0159423	1.88884	0.917501	insig
1-Methylpiperidine-2-carboxylic acid	578260	485990	339150	137050	271040	4289100	2274100	1689800	2423600	1376700	1.57667	0.0147842	6.6538	2.73418	up
1-Naphthalenyl[4-(pentyloxy)-1-naphthalenyl]methanone	3161500	3775000	3972500	3923800	3650600	3088500	9911000	2461800	3709300	3273600	0.144703	0.595525	1.21429	0.280113	insig
1-O-Cinnamoyl-β-D-glucose	87931	147370	144100	143000	155160	177190	105700	140600	122060	118160	0.0771477	0.877058	0.979558	-0.0297978	insig
1-O-Hexadecyl-2-deoxy-2-thio-S-acetyl-sn-glycero-3-phosphorylcholine	3207300	4095300	3906000	3543000	4107900	3847900	3397400	4066400	4473300	4800300	0.623735	0.285662	1.09151	0.126323	insig
1-O-Hexadecyl-2-O-(N-methylcarbamoyl)-sn-glycero-3-phosphorylcholine	1835700	2108300	1227700	1955600	1777200	2038300	1369000	1388900	1803000	2006100	0.156537	0.781433	0.966399	-0.0493091	insig
1-O-Hexadecyl-2-O-acetyl-sn-glycero-3-phosphoryl(N,N,N-trimethyl)hexanolamine	152690	110660	89310	89245	169400	51513	32454	85696	92205	79872	1.16827	0.0307249	0.559034	-0.838993	insig
1-O-Hexadecyl-2-O-ethyl-sn-glycero-3-phosphocholine	237150	237840	187880	193460	192080	226110	212220	228700	209890	224670	0.582571	0.417738	1.05072	0.0713843	insig
1-Oleoyl-sn-glycero-3-phosphocholine	88914	122010	66816	96875	105520	72231	73542	95012	90200	95281	0.532526	0.34182	0.887804	-0.171686	insig
1-Oleoyl-sn-glycero-3-phosphoserine	2509200	2884800	3030500	3761300	3407200	3050400	2686400	2362600	2246600	2152300	1.10324	0.05416	0.801533	-0.319167	insig
1-Piperidinecarboxylic acid, 4-[[3-(4-pyridinyl)-1,2,4-oxadiazol-5-yl]methoxy]-, 1,1-dimethylethyl ester	426820	342180	356570	445580	329030	481040	470760	430660	450790	350600	0.878628	0.124378	1.14929	0.200738	insig
1-Pyrrolidineheptanoic acid, 2-(3-hydroxyoctyl)-5-oxo-	24272	28146	150650	158950	156040	173980	195350	238570	160130	206960	1.01801	0.0416641	1.88201	0.912274	insig
1-Pyrroline-4-hydroxy-2-carboxylate	564990	643010	630890	627530	670830	508520	418180	474170	396450	441570	1.57732	0.000150357	0.713647	-0.486717	insig
2-(1H-1,2,4-Triazol-5-yl)-1H-isoindole-1,3(2H)-dione	180260	180250	132970	305200	112680	220880	258750	295150	378660	472020	1.19418	0.0367634	1.78355	0.834755	insig
2-(3,4-Dihydroxyphenyl)-3,5-dihydroxy-8,8-dimethyl-4H,8H-pyrano[2,3-f]chromen-4-one	59268	75499	82299	72085	69829	47244	59055	57454	60256	53850	1.37543	0.00884127	0.774024	-0.36955	insig
2-(3,4-Dimethoxybenzyl)-7-((2R,3R)-2-hydroxy-6-phenylhexan-3-yl)-5-methylimidazo[5,1-f][1,2,4]triazin-4(3H)-one	125220	147460	112700	138800	108030	126660	117700	151010	147770	192910	0.7565	0.213539	1.16425	0.2194	insig
2-(3,4-Dimethoxyphenyl)ethanamine	265780	368040	178640	63453	388920	117100	402580	222100	350840	382310	0.357781	0.619936	1.16611	0.2217	insig
2-(4-Hydroxybenzyl)isoindole-1,3-dione	1385800	1276400	1457500	1261900	1210400	1272000	1263400	1161800	1119700	1190600	1.04585	0.0666798	0.911332	-0.133951	insig
2-(4-Hydroxyphenyl)ethanol	526390	495860	525690	528690	556490	500640	486890	477380	482500	478580	1.41617	0.00901645	0.921337	-0.1182	insig
2-(4-Hydroxyphenyl)propionate	16306	15816	11950	34771	44010	73153	112020	45525	62280	89522	1.42064	0.00671658	3.11348	1.63853	up
2-(Dimethylamino)guanosine	290620	338050	256370	468900	332750	692050	605750	726850	615580	801860	1.57584	0.000131297	2.04074	1.02909	up
2-(Formylamino)benzoic acid	42292	82184	56906	81026	70755	193300	192060	161280	169460	187310	1.62321	3.77986e-06	2.71162	1.43915	up
2-(Hexyloxy)benzamide	286960	294540	215870	230550	195990	235190	252300	195390	189940	203040	0.684475	0.241713	0.879035	-0.186007	insig
2-(α-D-Mannosyl)-3-phosphoglyceride	1526300	1330400	1276200	1885200	1415800	1187000	1549500	1640300	1322000	1135600	0.511797	0.437432	0.919356	-0.121305	insig
2,2',2'',2'''-[Ethylenebis(nitrilodimethylene)]tetrapyridine	1062700	1065800	1185100	1184900	1181100	1142100	1147100	1218900	1049700	1253600	0.334307	0.581449	1.02321	0.0330964	insig
2,2'-Bipyridylamine	26657	21326	21863	28239	26658	16831	18687	35301	20764	22841	0.489103	0.584452	0.917278	-0.124569	insig
2,3-Diaminopropionic acid	191920	253870	213090	232690	238200	155860	169940	158190	189540	211500	1.31497	0.0114583	0.783372	-0.352231	insig
2,3-Dihydro-2-(4-hydroxyphenyl)-5,6,7,8-tetramethoxy-4H-1-benzopyran-4-one	14761	14258	15210	16048	23130	22015	19899	21193	12688	15007	0.355751	0.563977	1.08866	0.122556	insig
2,3-Dihydroxy-2-methylbutanoic acid	72214000	49230000	65389000	121280000	86846000	39625000	46288000	54326000	54567000	64528000	1.10141	0.0898425	0.65661	-0.606892	insig
2,3-Dihydroxypropanal	418440	520610	475150	338240	432830	455180	520230	429090	569050	494870	0.793654	0.187392	1.12957	0.175776	insig
2,4,12-Octadecatrienoic acid piperidide	737380	724220	4385900	5351400	4930000	5396800	5269400	5665100	4519900	5327200	0.902061	0.122886	1.62307	0.698729	insig
2,4-Diaminotoluene	6000800	6968900	6749900	6266800	6393200	5521400	6282700	5874400	6812500	6551800	0.560817	0.383552	0.958715	-0.0608265	insig
2,4-Dibromophenol	460200	477580	584210	503460	600620	372800	468650	448620	419780	435860	1.2644	0.024332	0.81708	-0.29145	insig
2',4'-Dihydroxyacetophenone	34971	30827	29935	28046	29592	17821	30845	32234	17627	29371	0.806256	0.198711	0.833913	-0.262032	insig
2,4-Dinitrophenol	264980	298040	279960	256530	314950	318720	239110	247530	294290	305550	0.0856451	0.925793	0.993453	-0.0094759	insig
2,5-Dichlorobenzene-1,4-diol	772130	681800	643410	703060	709850	662910	639080	701740	668450	688400	0.696826	0.252104	0.957362	-0.0628635	insig
2,5-Dihydro-2,4,5-trimethyloxazole	156290	194110	183810	165240	188550	204020	175480	188560	198250	203760	0.930161	0.108904	1.09242	0.127529	insig
2,5-Furandicarboxylic acid	2404700	2276300	2331700	2243400	2376600	2405800	2196200	2481900	2430600	2553200	0.70528	0.242741	1.03739	0.0529647	insig
2,6-Diamino-5-hydroxyhexanoic acid	73490	53343	107010	63173	68637	70964	89571	74329	77958	90955	0.561467	0.475575	1.10426	0.143084	insig
2,6-Dichlorobenzamide	331950	361300	309390	325140	287040	388700	383690	362830	379830	347530	1.32253	0.0119346	1.15343	0.205929	insig
2,6-Dimethylhexestrol	30901	62140	102610	43329	36308	52749	54750	41453	46563	41113	0.162195	0.589886	0.859565	-0.218321	insig
2,6-Di-tert-butyl-4-hydroxymethylphenol	677400	360360	433460	568890	425360	475060	387730	458310	508830	609860	0.0126453	0.941782	0.989584	-0.0151057	insig
2,7-Dichlorodihydrofluorescein diacetate	17575000	13562000	11888000	10771000	10902000	14679000	12857000	14804000	13847000	14163000	0.624657	0.43049	1.08736	0.120829	insig
2,8-Quinolinediol	35134	55858	91578	41441	73908	159250	237170	147470	223560	259780	1.56504	0.00120142	3.44802	1.78577	up
2-[(2R,5Z)-2-Carboxy-4-methylthiazol-5(2H)-ylidene]ethyl phosphate	149900	121360	125930	125170	92620	125960	157740	125970	109290	138430	0.439787	0.505281	1.06896	0.09621	insig
2-[4-[2-[4-Cyclohexylbutyl(cyclohexylcarbamoyl)amino]ethyl]phenyl]sulfanyl-2-methylpropanoic acid	8645.2	10967	8251	10607	12508	36622	126860	60673	157180	531800	1.52108	0.127759	17.9123	4.16288	up
2-{[Hydroxy(2,4,5-trihydroxyphenyl)methylidene]amino}acetic acid	53707	51131	42011	50854	46462	48920	43783	47497	48636	47206	0.384774	0.501363	0.966732	-0.0488128	insig
20,21-Diprenylterpendole I	20283	29560	40300	22101	30227	112210	60997	53143	69987	103760	1.53109	0.00979541	2.80827	1.48968	up
20,26-Dihydroxyecdysone	3845200	3687300	3437000	4257700	4512500	5433900	4909600	5404300	4151400	4378800	1.22303	0.0254526	1.22991	0.29855	insig
20-HDoHE	5406.3	7619.6	7107.4	9993.9	8496.1	10662	13332	5208.1	9482.6	11698	0.686017	0.182302	1.30446	0.383457	insig
20-Oxo-5-O-β-mycaminosyltylactone	48475	44395	94355	42296	51145	16618	20817	54514	56203	84196	0.546108	0.5593	0.827845	-0.272567	insig
21,22-Diprenylpaxilline	43709	45254	52343	64320	52313	79669	59100	59422	53989	67700	1.07062	0.0661677	1.24014	0.310501	insig
21-Deoxycortisol	105340	218710	167660	41828	285960	1064100	1383500	1106100	1176000	1525500	1.58848	4.0292e-05	7.63297	2.93224	up
23-Nordeoxycholic acid	13475	642.11	2885.9	6736.6	4516	9	9	9	9	25130	1.18623	0.914288	0.890655	-0.167061	insig
2-Acetamido-3-(4-hydroxy-3-methoxyphenyl)propanoic acid	68762	124170	88197	97434	102230	85725	63440	46209	72975	72966	1.12637	0.0398616	0.7099	-0.494312	insig
2-Acetamidooctanoic acid	21093	10200	15181	52438	31106	437940	388060	379340	361000	920040	1.64639	0.0112946	19.1234	4.25726	up
2-Amino-1,1,3-tricyano-4-(3',4',5'-trihydroxyphenyl)butadiene	22105000	37281000	34598000	28453000	48404000	30173000	14156000	15096000	11970000	16475000	1.30806	0.01809	0.514338	-0.959212	insig
2-Amino-2-deoxymannose	52503	51683	29023	47567	69912	24467	30281	36700	40517	30638	1.13915	0.0519337	0.648627	-0.624539	insig
2-Amino-4,6-pteridinediol	4220.3	13525	15082	7052.6	7854.7	19193	19271	8567.2	33291	26341	1.13633	0.0437883	2.2345	1.15996	up
2-Amino-4-oxovaleric acid	4382000	4925800	5191000	4555900	4687300	3993300	4072500	3858200	4750500	4089400	1.24856	0.0221273	0.874564	-0.193364	insig
2-Amino-5-chlorophenol	3505400	3537800	3636000	3626400	3356400	3594600	3374200	3199400	3443300	3421200	0.829816	0.162059	0.96437	-0.0523416	insig
2-Amino-5-oxohexanoic acid	18673000	21831000	16953000	19782000	19181000	18258000	19434000	18603000	19483000	18354000	0.297178	0.60786	0.97627	-0.0346472	insig
2-Aminoadipic acid	4072800	4863500	4177900	1223000	2119600	39448000	22570000	16496000	20369000	12500000	1.57557	0.0140451	6.76821	2.75877	up
2-Aminoethanesulfinic acid	61457	74765	44348	51315	71305	493960	499030	423990	420770	355910	1.7073	8.62429e-05	7.23527	2.85505	up
2-Aminoethanesulfonic acid	126660000	103980000	120190000	109540000	89086000	114620000	128980000	135960000	114240000	134210000	0.976367	0.0905983	1.14297	0.192784	insig
2-Aminomethylpyrimidine	4480500	4655100	5885000	4969700	6265700	4668000	5251900	4745200	5147000	5360400	0.304008	0.589381	0.958733	-0.0607986	insig
2-Aminopurine	1827400	1636500	1712400	2672000	1840600	1374000	1716800	1574200	1719600	1750600	0.897681	0.180027	0.839641	-0.252155	insig
2-Azidoethyl 2-(acetylamino)-2-deoxy-β-D-glucopyranoside	1432400	1323400	1177700	1039100	1524800	1241200	1440800	1419600	1467800	1085700	0.188761	0.788691	1.02427	0.0345978	insig
2-Cyclohexyl-6-methoxy-N-[1-(1-methylethyl)-4-piperidinyl]-7-[3-(1-pyrrolidinyl)propoxy]-4-quinazolinamine	9	9	9	9	373600	1395300	603000	1296400	848810	1382700	1.4607	0.0013928	14.7904	3.88659	up
2'-Deoxyadenosine	6913000	3327100	7068400	2824700	6443600	1669600	6378200	5139400	5880200	4995700	0.238708	0.695508	0.905418	-0.143345	insig
2'-Deoxyadenosine 5'-monophosphate	121250	126530	108150	121250	86631	2342200	2889200	2090300	2481600	2720700	1.72232	6.70474e-05	22.2131	4.47334	up
2'-Deoxycytidine 5'-monophosphate	125150	152660	201840	141710	163410	300100	331170	263800	389590	371140	1.59908	0.000467071	2.10992	1.07719	up
2'-Deoxyinosine	87095	86133	158050	111810	133420	637040	580710	531110	574090	1101100	1.662	0.00532482	5.93929	2.57029	up
2'-Deoxyinosine 5'-monophosphate	11550000	15838000	15834000	19719000	15456000	11153000	18306000	9007400	10062000	11721000	0.96765	0.121468	0.768517	-0.379852	insig
2-Deoxyribose 1-phosphate	5833300	5694800	6922800	4059500	5950000	6798900	6203800	4654500	5890800	9587100	0.560967	0.356484	1.16425	0.219404	insig
2-Deoxyribose 5-phosphate	891060	753470	1055100	772270	925870	967150	1185000	703440	838990	1109400	0.421559	0.458934	1.09237	0.127458	insig
2-Deoxy-scyllo-inosose	446410	611380	535360	319680	376310	1060300	569660	709500	759780	841330	1.36351	0.0115574	1.72142	0.783599	insig
2'-Deoxyuridine	91759	103210	89053	113760	94435	260800	287010	291690	329030	362880	1.69622	0.000178304	3.11125	1.63749	up
2-Ethyl-2-hydroxybutyric acid	9	9	9	9	9	136780	470550	169250	425130	407480	1.72261	0.00998701	35759.8	15.1261	up
2-Ethylidene-1,5-dimethyl-3,3-diphenylpyrrolidine	34059	43701	37155	36359	41889	50957	39805	37064	41313	42846	0.731526	0.240446	1.09744	0.134143	insig
2-Fluoromethamphetamine	1870900	2431000	2524800	2418700	2623000	2132600	1488100	2428500	2075800	1928500	0.898229	0.111122	0.847081	-0.239428	insig
2-Heptyl-4-hydroxyquinoline N-oxide	6632300	7195700	7195900	7009500	6916900	6994600	7274500	7238200	6937800	7325100	0.702304	0.247535	1.02346	0.0334533	insig
2-Hexadecanoylthio-1-ethylphosphorylcholine	338590	313240	134050	481790	371050	732490	840080	754770	540430	374070	1.20469	0.015922	1.97828	0.984244	insig
2-Hydroxy-2-(4-hydroxy-3-methoxyphenyl)acetic acid	29633	51244	45384	36444	35309	28405	47172	38524	49259	24863	0.256356	0.761098	0.950554	-0.0731595	insig
2-Hydroxy-2-methylbutyric acid	31943	59447	47236	39719	21678	469990	332630	444270	234520	447940	1.67365	0.00133143	9.64564	3.26988	up
2-Hydroxy-3-methoxybenzoic acid	10728	29105	31247	16632	39963	128510	198080	140900	135320	157350	1.61694	0.000157937	5.95387	2.57383	up
2-Hydroxy-4-(methylthio)butyric acid	67416	90528	97396	113110	89238	119570	106480	82275	76795	116830	0.428091	0.464479	1.09671	0.133179	insig
2'-Hydroxy-5'-methylacetophenone	1845600	3821800	3123000	3933800	3173800	1997500	3214500	2294900	1503000	1961100	0.999803	0.0708197	0.690087	-0.53515	insig
2-Hydroxy-6-aminopurine	1343400	1099900	715200	1422800	1092800	261660	272750	299070	578490	272070	1.5921	0.00128224	0.296794	-1.75247	down
2-Hydroxyadenosine	140850000	115910000	97124000	150450000	110480000	21329000	36018000	38293000	55810000	25220000	1.60908	0.000170404	0.287355	-1.79909	down
2-Hydroxyadipic acid	39421	54358	35474	17610	20994	236160	189940	191650	197770	144950	1.64055	9.00879e-05	5.72195	2.51651	up
2-Hydroxybutanoic acid	1308000	1304300	729680	899220	995660	1567000	3845200	2324200	3016800	5269300	1.46156	0.0266896	3.05956	1.61333	up
2-Hydroxycinnamic acid	5913100	6338200	5261400	7189300	7189500	7454800	4129000	5298700	7585300	7681500	0.0733096	0.95166	1.00808	0.0116154	insig
2-Hydroxyglutaric acid	1291900	1736000	1651400	1451000	1465900	1596300	2099600	1985200	2028100	1623300	1.16665	0.0327277	1.22857	0.296986	insig
2-Hydroxyhexadecanoic acid	469230	445000	403400	473060	404990	640960	898060	607820	674050	1972900	1.26506	0.114844	2.18328	1.1265	up
2-Hydroxyhexanoic acid	114040	128040	37333	168800	62088	272370	475540	156010	401880	150010	1.24356	0.0409827	2.85285	1.5124	up
2-Hydroxyhippuric acid	45428	40202	61058	51942	42879	46303	47176	44992	53264	66466	0.374957	0.557321	1.06912	0.0964176	insig
2-Hydroxyibuprofen	48326	48114	36460	34350	38857	37567	39175	44064	41322	28946	0.430445	0.463597	0.927062	-0.109262	insig
2-Hydroxyquinoline	2401600	2918700	2609500	2779300	2495000	2834100	2480100	2370700	2436100	2456000	0.582322	0.343356	0.952507	-0.0701981	insig
2-Keto-D-gluconic acid	2112100	2224200	1972200	2124800	2113400	2093200	2024200	2121900	1980400	1922800	0.792248	0.174292	0.961675	-0.0563784	insig
2-Methyl-1-pyrroline	2445800	2756800	3350500	2416300	2214000	8376900	5334600	5786900	5281300	5036200	1.60564	0.00402864	2.26162	1.17736	up
2-Methyl-4-(1H-purin-6-ylamino)butan-1-ol	11935000	16161000	15410000	16780000	13298000	17381000	14074000	11075000	17790000	15943000	0.151952	0.736105	1.03641	0.0515912	insig
2-Methyl-5-nitroimidazole-1-ethanol	18890	24911	29330	24579	20483	24447	29599	27944	14064	21984	0.0683833	0.992746	0.998689	-0.00189321	insig
2-Methylcitric acid	9	210190	395100	275400	284370	282080	229120	232660	320620	280580	0.548157	0.619345	1.15449	0.207255	insig
2-Methyl-D-serine	117870	147350	108460	124510	123950	85714	68721	117800	94848	115440	1.11871	0.0413202	0.775586	-0.366642	insig
2-Methylguanosine	528940	597130	1127700	1411000	1250400	1492800	1672700	1460300	998940	1219700	0.908488	0.113123	1.39251	0.477691	insig
2-Methylsuccinic acid	27705	30377	28141	55510	58446	1339400	1575200	1373700	1061000	1661600	1.70853	0.000191222	35.0232	5.13024	up
2-n-Propyl-2-pentenoic acid	9	9	9	9	9	396840	632350	370230	475850	931160	1.72635	0.00553346	62365.1	15.9285	up
2'-O-Methyladenosine	6489100	7449800	6049000	9729100	7443500	7561600	8358500	6790000	9755400	7532400	0.432978	0.505075	1.07636	0.106154	insig
2'-O-Methylcytidine	91619	101060	115640	119930	131460	65732	93663	89316	99759	133990	0.724868	0.27658	0.861984	-0.214268	insig
2-O-Methylcytosine	56979	47032	77781	96086	94988	132070	156510	187280	161960	134780	1.48334	0.000473994	2.07206	1.05106	up
2'-O-Methylguanosine	457230	816030	788400	1049000	985560	1276300	875440	1318000	877930	1016300	0.889087	0.108748	1.30949	0.389008	insig
2-Phenyl-amino-N6-endo-norbornyladenine	38307	35176	41667	43043	38307	37859	50255	45446	44661	34846	0.55796	0.326899	1.08431	0.116778	insig
2-Phenylglycine	203540	164650	151060	194500	171900	161920	137870	240660	450950	136070	0.320311	0.465115	1.27304	0.34828	insig
2-Picolinic acid	5135500	5292400	5256700	4877700	4810300	5002500	4748000	5396300	4838200	4829600	0.427646	0.48422	0.978008	-0.0320822	insig
2-Propylglutaric acid	290690	299390	298290	284210	314070	356390	331320	358630	321950	351560	1.53742	0.0011378	1.15686	0.210218	insig
2-Pyrimidinemethanol	10725000	12416000	12442000	11514000	11635000	11577000	12104000	11206000	11293000	11301000	0.388532	0.512331	0.9787	-0.0310616	insig
2-Stearoylglycerophosphoglycerol	2291600	4406100	2961900	2939800	5213600	2661000	2558000	2411000	2508600	1485100	1.05607	0.0833008	0.65254	-0.615861	insig
3-(2,4-Cyclopentadien-1-ylidene)-5α-androstan-17β-ol	12601000	12232000	10818000	12810000	12544000	11070000	12194000	11441000	12546000	11192000	0.632988	0.299605	0.958003	-0.0618973	insig
3-(2-Hydroxyphenyl)propanoic acid	3618400	4360300	4442100	4291800	3644800	4032300	3907700	3787800	3588300	3685300	0.727684	0.223515	0.93339	-0.0994476	insig
3-(3,4-Dimethoxyphenyl)-N-[2-(1-hydroxy-3-methoxy-4-oxocyclohexa-2,5-dien-1-yl)ethyl]prop-2-enimidic acid	9	9	9	9	9	354610	414750	164190	196220	270180	1.72672	0.00399793	31110	14.9251	up
3-(3,4-Dimethoxyphenyl)-N-[2-(3,4-dimethoxyphenyl)-2-(sulfooxy)ethyl]prop-2-enimidic acid	53749	55889	52120	63734	56128	55438	56615	54710	72557	61121	0.536997	0.364483	1.06683	0.0933319	insig
3-(3,4-Dimethoxyphenyl)-N-{2-[3-methoxy-4-(sulfooxy)phenyl]ethyl}propanimidic acid	20983	25224	27584	35297	31027	36189	26562	42803	39722	28907	0.871526	0.125025	1.24314	0.313992	insig
3-(3,5-Dihydroxyphenyl)-1-(2,3,4,6-tetrahydroxyphenyl)propane-1,2-dione	5076900	6197700	4854600	6202100	3813800	6247500	4282000	4889200	4989200	6813300	0.204666	0.748895	1.04116	0.0581901	insig
3-(3,7-Dimethylocta-2,6-dien-1-yl)-5,7-dihydroxy-6-(3-methylbut-2-en-1-yl)-2-(2,4,5-trihydroxyphenyl)-4H-chromen-4-one	136100	137980	113510	87368	127840	43645	49627	74519	68199	59271	1.53708	0.000978434	0.489817	-1.02968	down
3-(4-Hydroxyphenyl)propionic acid	3618400	4360300	4442100	4291800	3644800	4032300	3907700	3787800	3588300	3685300	0.727684	0.223515	0.93339	-0.0994476	insig
3-(Pyrazol-1-yl)-L-alanine	2241900	2832900	3189400	3710000	3768000	2409600	3370000	3208100	3754100	4053900	0.283778	0.611867	1.06692	0.0934548	insig
3,3',5-Triiodo-L-thyronine	46413	54014	44013	42254	42741	9	9	9	9	25697	1.44819	0.000551687	0.112158	-3.15639	down
3,4-(Methylenedioxy)cinnamic acid	1314900	1295600	1242100	1029500	1239500	1308400	1197600	1235700	1437600	1233800	0.52329	0.406542	1.04762	0.0671131	insig
3,4,2',4',6'-Pentahydroxychalcone	583990	637110	550850	497870	403740	544880	497210	628360	488470	485710	0.0097688	0.907674	0.989179	-0.0156962	insig
3,4,5-Trihydroxy-6-{[2-(2-hydroxypropan-2-yl)-7-oxo-2H,3H,7H-furo[3,2-g]chromen-9-yl]oxy}oxane-2-carboxylic acid	364930	534790	384270	376910	422550	421420	543060	351940	481440	452460	0.454439	0.473545	1.08009	0.111156	insig
3,4-Dihydroxybenzeneacetic acid	184560	154990	166910	187370	95962	215710	151130	201720	142170	173770	0.516022	0.410897	1.11992	0.163389	insig
3,5,7,3',4'-Pentahydroxyflavanone	626830	604440	667200	561660	576770	617470	589560	518320	613810	652000	0.192693	0.761673	0.984939	-0.0218943	insig
3,5-Dibenzyl-3,4,5,6-tetrahydro-2H-1,3,5-thiadiazine-2-thione	161760	163620	157600	127750	137930	161910	164950	146400	181520	133770	0.428183	0.484015	1.05328	0.0748916	insig
3,5-Dihydroxybenzoic acid	141210	61204	62534	98614	61192	47346	9	9	9	9	1.43399	0.00527044	0.111552	-3.16422	down
3,7,3',4',5'-Pentahydroxyflavone	89546	77581	90209	71148	105170	37550	75650	58461	90416	37499	1.07653	0.064425	0.690818	-0.533622	insig
3,8-Dihydroxy-1-methylanthraquinone-2-carboxylic acid	3735000	4400000	4740800	4394600	3887500	2252700	2683700	2750600	2904800	2019000	1.58901	0.000131914	0.596033	-0.746537	insig
3-[(3-Carboxycyclohexyl)carbamoyl]-4-[3-[4-(4-cyclohexyloxybutoxy)phenyl]propoxy]benzoic acid	15409	11152	7245.8	11174	9597.2	11255	10038	15744	14511	18400	0.824075	0.166719	1.28162	0.357963	insig
3-[(4aS,12aR)-2-Methyl-1,3,4,5,12,12a-hexahydropyrido[3,4-b]acridin-4a-yl]phenol	70040	81178	43196	13290	47793	212370	289690	297880	301460	302900	1.55746	1.08132e-05	5.49635	2.45847	up
3-[(E)-[(3aR,4S,5S,6aR)-4-[(E,3R)-3-Cyclohexyl-3-hydroxyprop-1-enyl]-5-hydroxy-3,3a,4,5,6,6a-hexahydro-1H-pentalen-2-ylidene]methyl]benzoic acid	550500	562020	493590	519650	428660	498430	524640	515010	530390	539880	0.302302	0.683106	1.02111	0.0301417	insig
3-[[2-(3-Hexylanilino)-2-oxoethyl]amino]propanoic acid	35890	38597	65084	44147	66410	61508	204820	75724	232190	388330	1.26649	0.0745222	3.84832	1.94423	up
3-[3-[[2-Chloro-3-(trifluoromethyl)phenyl]methylamino]propoxy]benzeneacetic acid	56288	44994	62582	82893	58966	46209	54432	69927	61268	62228	0.171693	0.760834	0.961864	-0.0560949	insig
3-[3-tert-Butylthio-1-(4-chlorobenzyl)-5-isopropyl-1H-indol-2-yl]-2,2-dimethylpropionic acid, sodium salt hydrate	114100	97048	113600	127750	90475	145970	130620	81562	139320	151460	0.696298	0.18555	1.19515	0.257187	insig
3-[4-(4-Morpholinyl)pyrido[3',2':4,5]thieno[3,2-d]pyrimidin-2-yl]phenol	42131	41106	36351	39661	31059	26664	24917	38252	38115	32638	0.905674	0.125479	0.843822	-0.24499	insig
3'-Adenylic acid	4888800	5873900	6760600	7678200	7635300	6165400	8675800	7045200	7361700	6927900	0.570165	0.352416	1.10169	0.139719	insig
3-Amino-2-menacarboxylic acid	606760	491370	548680	509210	551660	424960	569190	540050	625470	606350	0.104852	0.782763	1.02155	0.0307543	insig
3-Amino-2-piperidinone	218600	111840	105830	179600	123450	196120	9	144590	299870	247620	0.470644	0.615365	1.20139	0.2647	insig
3-Amino-4-hydroxyphenyl sulfone	290320	247030	353970	247030	216430	188190	312270	174850	300580	282280	0.362935	0.621995	0.92869	-0.106732	insig
3-Aminohexanoic acid	317010	193220	262470	320260	269970	112720	76574	166100	136250	103010	1.5315	0.000885321	0.436306	-1.19659	down
3-Azaniumylpropanoate	2671900	2883800	3003700	2852400	2553600	2890400	3365600	3349100	2550600	2955100	0.72009	0.232926	1.08202	0.113723	insig
3-Bromo-5-phenylsalicylic acid	272060	610920	363020	385400	340670	437340	362210	430760	345170	399770	0.158417	0.991994	1.00161	0.0023245	insig
3-Carboxypropyltrimethylammonium	507840	483480	436600	588590	489880	603190	550700	582560	544910	690080	1.17916	0.0327848	1.18555	0.245551	insig
3-Chloro-4-(dichloromethyl)-5-hydroxy-2(5H)-furanone	189810	266090	208010	246940	251970	243360	261310	208780	160920	238390	0.267911	0.671388	0.956949	-0.0634853	insig
3-Chloroaniline	2559300	2638300	2762000	2731500	2592900	2769800	2660900	2670900	2890300	2458200	0.209439	0.696344	1.0125	0.0179273	insig
3-Cyclohexyl-6-(dimethylamino)-1-methyl-s-triazine-2,4(1H,3H)-dione	109350	154010	151440	124760	109860	135600	135580	98040	139090	134590	0.0446306	0.918948	0.98996	-0.0145575	insig
3-Deaza-2'-deoxyadenosine	423670	484910	484030	421420	423970	425640	457780	454860	450610	416630	0.202719	0.718498	0.985487	-0.0210912	insig
3-Dehydro-D-glucose 6-phosphate	22635000	22678000	23422000	17040000	21949000	16314000	17795000	17196000	18648000	15780000	1.3257	0.0147808	0.795858	-0.329417	insig
3-Dehydroepiandrosterone sulfate	148690	246780	149850	37064	256240	1152900	1298900	1256000	1257700	1402100	1.58448	4.91499e-08	7.59291	2.92465	up
3-Dehydroshikimate	57080	44894	46818	53223	44979	39124	27266	41811	45539	50037	0.939601	0.100796	0.825028	-0.277485	insig
3-Dehydrosphinganine	3431800	3001200	3113000	3028600	3985000	2459200	3241500	2225100	2092400	1968100	1.29719	0.014701	0.723828	-0.466281	insig
3'-Deoxyadenosine	481930	701660	738470	663000	855430	393040	442750	473080	663390	640310	1.01145	0.0773527	0.75936	-0.397144	insig
3-Deoxy-D-glycero-D-galacto-2-nonulosonic acid	109330	84599	117260	146380	105200	66935	45085	44402	70930	41348	1.52892	0.00182633	0.477461	-1.06655	down
3-Deoxyguanosine	138890	170490	162030	186250	152700	337840	389170	389170	420400	417910	1.68823	8.3567e-06	2.41188	1.27016	up
3'-Dephosphocoenzyme A	215990	268430	437780	254290	334940	261750	312840	224140	316650	287400	0.233405	0.629566	0.928114	-0.107625	insig
3-Hydroxy-2-methyl-4H-pyran-4-one	9697.5	16696	7616.8	38053	38782	86105	58716	91799	36988	75461	1.3407	0.00541245	3.14915	1.65496	up
3-Hydroxy-3-methylbutyric acid	676370	493570	610090	743180	853020	1877600	1142200	1197200	920750	1091600	1.414	0.0221831	1.84506	0.883668	insig
3-Hydroxy-3-methylpentane-1,5-dioic acid	665880	703070	767000	749170	816500	3469700	6440900	4942000	3680500	4173800	1.69931	0.00209275	6.13431	2.6169	up
3-Hydroxy-4-aminopyridine	94533	62134	74600	64696	61947	69313	69621	55493	61331	60311	0.687759	0.266196	0.883096	-0.179357	insig
3-Hydroxybenzo[a]pyrene	1951000	1797400	2754700	3359100	1826400	1029100	1223800	1013900	1823700	1350200	1.37201	0.0236402	0.551024	-0.859813	insig
3-Hydroxycinnamic acid	189540	206840	202970	174220	201830	177650	216680	203980	216940	177640	0.170577	0.752892	1.01793	0.0256399	insig
3-Hydroxydeoxodihydrodeoxygedunin	4438000	4570700	4588300	4143300	4025100	4469100	4130600	4199200	4892900	3829400	0.169363	0.824857	0.98878	-0.016278	insig
3-Hydroxydodecanoic acid	84239	95835	106680	100550	80867	132240	297080	124520	347540	748780	1.26602	0.105881	3.5247	1.8175	up
3-Hydroxydodecanoylcarnitine	1578300	1771200	1632100	1394600	1958100	1292500	1530700	1838300	1724700	2643600	0.263114	0.597293	1.08345	0.115633	insig
3-Hydroxyechinenone	12867000	12964000	12315000	12205000	12768000	12431000	12344000	12174000	11421000	12163000	1.02571	0.0598422	0.95903	-0.0603525	insig
3-Hydroxyglutaric acid	413320	610090	481440	524660	533940	1026300	1356200	1045200	1143200	1090100	1.65808	8.15724e-05	2.20835	1.14297	up
3-Hydroxyhippuric acid	45428	40202	61058	51942	42879	46303	47176	44992	53264	66466	0.374957	0.557321	1.06912	0.0964176	insig
3-Hydroxyphenylurea	9452000	9739300	10251000	10473000	10222000	12708000	8702700	9563300	10527000	9633700	0.108294	0.790746	1.01989	0.0284183	insig
3-Hydroxypropanoic acid	2704200	2526200	2884400	2442800	2312600	1880300	2814600	2642100	2773200	2234700	0.358323	0.626647	0.959185	-0.0601193	insig
3-Hydroxytetradecanoic acid	140050	132610	160480	134000	116340	127070	284930	138600	332730	649720	1.00935	0.14727	2.24301	1.16543	up
3-Indoleacetonitrile	3170400	3328600	3436900	3047600	3275900	3475600	3546900	3528300	3347500	3311200	1.10614	0.0525204	1.05843	0.0819312	insig
3-Indolebutyric acid	7300500	8205200	6141300	7566000	7204300	7243700	7822000	6163100	7383100	8189900	0.092293	0.876442	1.01056	0.0151524	insig
3-Mercapto-2-oxopropionic acid	3017700	3084000	3015800	3035800	2924800	2898700	2924600	2947000	2896400	2881100	1.37787	0.0109934	0.96483	-0.0516536	insig
3-Methoxytyramine	111130	149220	94262	72947	143150	159210	133170	105170	139060	133720	0.715887	0.277776	1.17456	0.232116	insig
3-Methyl-1-(2,4,6-trihydroxyphenyl)butan-1-one	11840	10771	11471	14471	15074	13372	11273	11242	10017	11393	0.693747	0.253506	0.900514	-0.151179	insig
3-Methyl-4-phenyl-3-buten-2-one	18058	19973	24022	15116	17814	15704	20333	16523	27709	24291	0.368167	0.504447	1.10083	0.13859	insig
3-Methyladenine	438850	408200	483730	402050	584370	287550	409900	332340	461800	491360	0.759666	0.226407	0.855753	-0.224734	insig
3-Methylglutaric acid	296400	274370	305280	268030	9	808170	350340	713760	761990	220300	0.707189	0.0431894	2.49505	1.31907	insig
3-Methyl-N-2-naphthylbutanamide	45476	39784	48468	39205	41105	45361	36587	46123	46938	49924	0.424566	0.47	1.0509	0.0716284	insig
3-O-Coumaroylquinic acid	5784100	4954500	5318800	5883600	5194700	2022600	2270800	2675500	4033000	3424600	1.51882	0.0010029	0.531643	-0.911471	insig
3'-O-Methyladenosine	3460300	3290800	3434500	2571000	3978600	3521500	3339000	3161000	3268700	2762800	0.241543	0.616776	0.959236	-0.0600429	insig
3-Oxo-4,6-choladienoic acid	261810	522940	397540	443590	465000	301620	390730	323660	379100	427550	0.526698	0.32079	0.871719	-0.198065	insig
3-Phosphonoalanine	363750	157560	318920	325340	313820	1087700	3277300	1105800	1527100	1470100	1.59088	0.0259358	5.72398	2.51702	up
3-Pyrimidin-2-yl-2-pyrimidin-2-ylmethylpropionic acid	264920	326280	287190	287910	293410	274100	342650	290250	283490	309660	0.310929	0.619932	1.0277	0.039425	insig
3-Quinolinecarboxamide, 1,4-dihydro-8-methoxy-4-oxo-1-pentyl-N-tricyclo[3.3.1.13,7]dec-1-yl-	26576	51118	44428	36200	32363	64282	88368	102640	52711	63597	1.41344	0.0128787	1.94875	0.962551	insig
3'-Sialyllactose	14664	29747	21637	13659	11108	9	52054	17326	27984	27723	0.40822	0.484126	1.37748	0.462033	insig
3β-3-Hydroxy-18-lupen-21-one	55560	54102	65351	45749	53421	57005	48325	39337	56124	33443	0.788019	0.195397	0.854298	-0.227189	insig
3β-Fluoro-5β-pregnan-20-one	82524	118070	128830	151010	115850	45091	54313	38950	43746	35254	1.63741	0.00159569	0.364514	-1.45595	down
3β-Hydroxy-22(30)-hopen-29-al	11349000	10110000	6351400	7791600	7203000	7178100	7124700	7764800	9631900	10238000	0.0389336	0.883069	0.979734	-0.0295385	insig
4-(1,3-Dioxo-1H-benzo[de]isoquinolin-2(3H)-yl)butanoic acid	459410	513140	598270	700330	379960	33642	30873	65029	62977	26914	1.6858	0.000795936	0.082771	-3.59473	down
4-(3,4-Dichlorophenyl)-5-(4-pyridinyl)-2-thiazolamine	648680	850900	746170	715280	858080	777140	584090	782930	782760	792650	0.209453	0.734866	0.973936	-0.0381006	insig
4-(3-Hydroxybutyl)phenol	131230	123420	145520	137990	125880	126310	138930	126250	144680	134330	0.129556	0.817232	1.00973	0.0139672	insig
4-(3-Methylbut-2-enyl)-L-tryptophan	20934	17019	19938	23984	24811	20526	24401	28886	16969	32740	0.551727	0.327918	1.15781	0.211397	insig
4-(Aminomethyl)-5-(hydroxymethyl)-2-methylpyridin-3-ol	43771	59485	39129	28176	50869	50871	32872	43042	29739	27392	0.581072	0.309355	0.830583	-0.267804	insig
4-(N-Maleimido)phenyltrimethylammonium iodide	3504100	7200300	7817900	4100100	9001700	11387000	15998000	9037200	15977000	13059000	1.35217	0.00476146	2.06988	1.04955	up
4-(β-D-Glucosyloxy)benzoic acid	25700	27438	32747	30293	38742	27781	31904	34927	37131	35961	0.533437	0.395774	1.08252	0.114394	insig
4-(β-D-Ribofuranosyl)aniline 5'-phosphate	656280	760650	607230	742540	629120	131430	202960	241040	300840	168290	1.63953	3.99821e-06	0.307602	-1.70086	down
4-(β-D-Ribofuranosyl)phenol 5'-phosphate	5261200	5964200	7542700	7836200	8685800	12383000	17405000	11175000	18056000	15766000	1.53482	0.00231082	2.11915	1.08349	up
4,4'-(2-Methylpropane-1,1-diyl)diphenol	20599	19701	25466	29618	27283	29128	29181	28746	37949	29679	1.12031	0.0392478	1.261	0.334567	insig
4,4'-Diapolycopenedial	108750	153930	231990	64956	232860	135620	116680	181530	181670	217140	0.304752	0.838777	1.05067	0.0713074	insig
4,4'-Diaponeurosporenic acid	163990	137050	125730	245030	211300	270350	467500	239010	557880	366980	1.35286	0.0234688	2.15346	1.10666	up
4,4'-Dichlorobenzophenone	3974000	3776300	3700500	3879800	3304300	3490400	3667100	3780300	3576700	3213200	0.66206	0.262309	0.951317	-0.0720017	insig
4',5,7-Trihydroxy-3,3',6,8-tetramethoxyflavone	75121	71224	83113	81866	77032	69846	72437	70668	79940	62718	0.97126	0.101645	0.915678	-0.127088	insig
4',5,7-Trihydroxy-3'-prenylflavanone	113710	133890	128800	188100	163500	243070	375980	327410	316730	203650	1.48359	0.00582314	2.01489	1.0107	up
4,6-Dinitro-o-cresol	54763000	59140000	52205000	58690000	58441000	56872000	56210000	48942000	58098000	59298000	0.221729	0.745438	0.986517	-0.0195846	insig
4,7-Dichloro-1,3-dihydro-3-hydroxy-3-[2-(4-methoxyphenyl)-2-oxoethyl]-2H-indol-2-one	2727000	2291900	2650100	2441300	2597600	2490300	2652500	2576200	2256700	2546400	0.191534	0.727756	0.985379	-0.0212491	insig
4-[2,2-Dichloro-1-(4-methoxyphenyl)ethenyl]phenol	197990	241860	212340	223560	195610	214800	204340	213900	232990	187050	0.200875	0.756292	0.982938	-0.0248283	insig
4-[4-(2,3-Dihydro-1,4-benzodioxin-6-yl)-3-methyl-1H-pyrazol-5-yl]-6-ethylbenzene-1,3-diol	9650400	10396000	9164900	9101400	10096000	11177000	11301000	9027100	12829000	10787000	0.993788	0.0935663	1.13866	0.187338	insig
4-[4-(2,3-Dihydro-1,4-benzodioxin-6-yl)-5-(2-pyridinyl)-1H-imidazol-2-yl]benzamide	26243	40520	34772	31079	35659	30816	25170	30484	21575	28173	1.0211	0.0649341	0.809506	-0.304886	insig
4'-{[Pentanoyl(phenyl)amino]methyl}[1,1'-biphenyl]-2-carboxylic acid	1776900	1934700	2110600	1762300	1900800	1653600	1937100	1805900	1624900	1812100	0.816873	0.16492	0.931294	-0.102692	insig
4-{3,5-Dihydroxy-8,8-dimethyl-4-oxo-4H,8H-pyrano[2,3-f]chromen-2-yl}phenylsulfonic acid	128060	188230	201390	81795	202390	151740	147890	204690	189570	83587	0.0429804	0.882076	0.969586	-0.0445594	insig
4-Acetoxyphenol	5793700	9605800	6794600	5923300	6674000	14670000	13286000	11741000	10735000	16311000	1.55143	0.00111024	1.91838	0.939886	insig
4-Amino-5-hydroxymethyl-2-methylpyrimidine diphosphate	230970	313660	358900	254400	332140	338510	268970	281590	390080	319610	0.411451	0.519924	1.07294	0.101573	insig
4-Aminomethylindole	639130	606660	638250	944180	936250	478380	416250	543550	465890	390400	1.4426	0.0154825	0.609507	-0.714286	insig
4-Amino-N-(4-tert-butylphenyl)benzenesulfonamide	3762100	4073600	3925800	3492600	3852700	3728100	3792800	3723900	4059800	4172600	0.338877	0.5954	1.01939	0.0277001	insig
4-Arsanilic acid	38765	45376	41999	40360	14854	23058	36291	47401	42895	19766	0.131739	0.764116	0.934145	-0.098281	insig
4-Chloro-α-(4-chlorophenyl)benzeneacetic acid	7781600	8563600	7484800	7093900	7145700	6960500	7818500	7393000	7663300	7456700	0.280492	0.627808	0.979574	-0.0297732	insig
4'-Demethylepipodophyllotoxin	1443000	1501600	1480000	1455400	1334200	1618400	1769200	1484500	1603400	1877000	1.28774	0.025664	1.15779	0.211369	insig
4-Ethyl-2-hexyl-5-methyloxazole	588450	729600	627630	621270	671920	664230	591120	512830	655170	575610	0.726797	0.231177	0.925928	-0.111028	insig
4-Ethylbenzoic acid	65697	104310	105110	121960	137810	65642	110800	90904	56580	57595	0.961294	0.0927611	0.713274	-0.487472	insig
4-Fluorophenylalanine	512530	761710	1213500	921300	767330	427040	124240	285970	339610	375940	1.40992	0.00701857	0.371806	-1.42738	down
4-Guanidinobutyric acid	6027500	5910100	5302900	5849200	6361000	8011500	7884500	6517400	5796800	7429100	1.20992	0.0400599	1.21013	0.275167	insig
4-HDHA	37425	15660	21384	27112	26814	29860	19775	18111	27871	33186	0.0490907	0.986422	1.00318	0.00457717	insig
4H-Naphtho[1,2-b]pyran-4-one, 2-(4-morpholinyl)-	372530	347300	327860	393100	403490	263090	371680	238690	318250	296330	1.18174	0.0349697	0.806841	-0.309644	insig
4-Hydroxy-3-methoxybenzaldehyde	127010	105920	129260	112480	109040	122070	132550	105300	108680	138450	0.339772	0.578893	1.03999	0.0565636	insig
4-Hydroxy-3-methoxyphenylacetic acid	188190	130560	169870	227950	135860	287680	321550	268130	183430	354300	1.31342	0.0138959	1.66007	0.731241	insig
4-Hydroxybenzaldehyde	267610	159750	285670	202200	218720	188470	184710	280740	329790	280800	0.379549	0.495072	1.11514	0.157221	insig
4-Hydroxybenzoic acid	553980	493700	567380	594420	562970	507340	591420	573110	495990	594350	0.0635748	0.941242	0.996307	-0.00533844	insig
4-Hydroxybenzyl alcohol	69801	56316	64235	181930	127170	151700	117570	95654	71785	140630	0.475125	0.597728	1.15594	0.209073	insig
4-Hydroxybutanoic acid lactone	2062300	2050600	2959200	2800400	2198600	1776500	3114800	2643400	3385400	3186300	0.561574	0.279267	1.16861	0.224793	insig
4-Hydroxydebrisoquine	122960	154470	181430	151650	144670	149070	176350	161850	184190	156110	0.710315	0.244446	1.09586	0.132061	insig
4'-Hydroxyflavanone	169950	167300	184050	188240	165780	182250	180730	174840	165670	166670	0.102229	0.862679	0.994105	-0.00852983	insig
4-Hydroxyglutamic acid	33626	30393	38825	30147	51732	72443	43355	51732	60786	41060	1.16641	0.0468075	1.45827	0.544258	insig
4-Hydroxyhippurate	45428	40202	61058	51942	42879	46303	47176	44992	53264	66466	0.374957	0.557321	1.06912	0.0964176	insig
4-Hydroxyphenylglyoxylate	397710	357230	410730	319140	342040	377350	167260	345500	191160	376950	0.80245	0.195567	0.798216	-0.32515	insig
4-Hydroxyphenyllactic acid	807090	659350	682600	2605800	2128200	1973100	1256300	583770	1006600	2384300	0.160456	0.905957	1.04664	0.0657663	insig
4-Hydroxyphthalic acid	297870	230050	222000	554480	670750	630900	439320	227640	314800	574370	0.280085	0.731313	1.10727	0.147011	insig
4-Hydroxyquinoline	13461000	13267000	13011000	11841000	13608000	12044000	13918000	14205000	11958000	13093000	0.00805571	0.991756	1.00046	0.000663786	insig
4-Methylhippuric acid	15690000	14556000	13661000	14416000	15476000	15616000	13982000	14752000	16388000	14773000	0.361039	0.554236	1.0232	0.0330856	insig
4-Nitroanisole	4524800	5408700	5101700	5616000	6523900	4529900	3634200	4620400	4832000	4206900	1.22224	0.0294233	0.803066	-0.316409	insig
4-Nitrocatechol	15062000	16777000	16299000	17809000	15418000	15172000	17136000	18438000	15207000	16535000	0.157081	0.783133	1.0138	0.0197759	insig
4-Nitrophenyl phosphate	2855600	2559100	2402100	1881800	2080100	664570	1625400	1311800	1645100	1914000	1.20196	0.0106295	0.607951	-0.717974	insig
4-Oxo-4-(3-pyridyl)butanal	651380	613660	671540	634060	739450	858770	797280	838030	833520	786690	1.5688	0.000473202	1.24295	0.313773	insig
4-Pyridoxic acid	93708	123340	80626	64321	94767	72202	60333	80267	129060	66930	0.442435	0.557655	0.894978	-0.160076	insig
4-Sulfolactone	5537000	5722000	5892100	6378700	6795900	4889200	4381000	4654100	6604100	8077400	0.421425	0.663122	0.943286	-0.0842333	insig
4-tert-Butylbenzoic acid	21419	16832	18562	23476	28590	22612	21320	28047	15266	18228	0.149832	0.82469	0.968718	-0.045852	insig
4α-Hydroxymethyl-5α-cholesta-8,24-dien-3β-ol	32863	11538	7939	12709	10591	14752	22285	9923.7	19234	9572.8	0.163558	0.996208	1.00169	0.00242978	insig
5-(1,1-Dimethylheptyl)-2-[(1R,2R,5R)-5-hydroxy-2-(3-hydroxypropyl)cyclohexyl]phenol	450320	429500	579520	727150	651960	495430	484670	324730	490090	548870	0.765146	0.192883	0.825729	-0.27626	insig
5-(4,4,6-Trimethyl-2-thioxo-3,4-dihydropyrimidin-1(2H)-yl)naphthalene-2-sulfonic acid	1251900	1304200	1139200	1105000	972050	1349300	1252900	1084800	1093400	1148800	0.280574	0.695358	1.02717	0.0386787	insig
5-(4-Acetoxybut-1-ynyl)-2,2'-bithiophene	225570	221060	244090	316790	326980	520700	484830	429870	457240	445260	1.5714	0.000158871	1.75191	0.808925	insig
5-(Diphenylphosphinyl)pentanoic acid	221020	137790	129150	257340	171080	139210	168830	244800	177050	186510	0.0551511	0.999897	1.00002	3.14865e-05	insig
5-(N,N-Hexamethylene)amiloride	629430	722100	774430	867280	696160	749380	750780	643320	711120	721370	0.286434	0.628442	0.969255	-0.0450516	insig
5(S),15(S)-DiHETE	3808.5	6151.9	14262	5853.9	5806.5	6735.6	6436.8	12768	12478	2929.9	0.192587	0.688687	1.15232	0.204536	insig
5(Z),14(Z)-Eicosadienoic acid	5324500	3810300	4682700	3599800	4375100	4325100	2535200	3187100	4901800	4944900	0.450797	0.528214	0.912892	-0.131484	insig
5,6-Dihydroxyindole-2-carboxylic acid	22053	36639	28844	26267	25260	58979	83431	67181	70042	78964	1.65106	8.71945e-05	2.57867	1.36662	up
5,6-Dimethylbenzimidazole	139890	118640	149190	121480	122530	147230	94440	108710	107100	122480	0.761598	0.226008	0.889878	-0.168321	insig
5,8-Epoxydaucane	7758200	8206500	7289500	8002700	7593300	7668300	8376300	7827500	7665500	7765100	0.273423	0.674105	1.01165	0.0167064	insig
5-[(1E,3E,5E,7E,9E,11E,13E,15E,17E)-18-(3-Hydroxy-2,6,6-trimethylcyclohexa-1,3-dien-1-yl)-3,7,12,16-tetramethyloctadeca-1,3,5,7,9,11,13,15,17-nonaenyl]-4,4,6-trimethylcyclohexa-1,5-dien-1-ol	825860	904470	692570	950460	920530	1585400	1376900	1480000	1356800	1438900	1.63561	1.35397e-05	1.68565	0.753306	insig
5-[3-[2-(7-Chloroquinolin-2-yl)ethenyl	1415900	1360500	1541600	1485000	1660000	974530	1046300	969490	1403300	1019100	1.45551	0.00408691	0.725274	-0.463402	insig
5-[Bis(2-chloroethyl)amino]uracil	6026800	7369600	5791400	5928800	5312800	6240500	6235700	6121300	5299600	5595300	0.241919	0.649788	0.969207	-0.0451227	insig
5-Acetamidopentanoic acid	2597000	2885600	3120000	3714000	3482800	2784200	2972000	2775900	3316900	3523600	0.208143	0.742221	0.972986	-0.0395086	insig
5'-Adenylyl sulfate (APS)	54435	92840	70169	50019	122930	71357	123770	58110	107070	97887	0.487748	0.47326	1.17367	0.231031	insig
5-Aminolevulinate	19459000	18705000	18915000	21389000	18485000	16709000	20975000	15604000	17345000	16741000	0.975966	0.117491	0.9012	-0.150082	insig
5-Aminopentanamide	19618000	22137000	18725000	20114000	19016000	20267000	20605000	20211000	20545000	16178000	0.227016	0.739008	0.981889	-0.0263676	insig
5-Aminovaleric acid	174840	179380	137170	128340	224860	1940000	1678800	1611900	1658300	2575700	1.70992	0.000619256	11.2063	3.48623	up
5-Cholanic acid-3,12-diol N-(2-sulfoethyl)-amide	9369200	12816000	13789000	7805500	14418000	15670000	14993000	17617000	16656000	19565000	1.28107	0.0114863	1.45196	0.538006	insig
5-cis-15(R)-Iloprost	330610	269700	406230	366580	438260	489200	898960	347390	762170	1255000	1.17754	0.0705139	2.07175	1.05085	up
5'-Deoxy-5'-(methylthio)adenosine	3607900	3656000	3885400	5100100	6070500	2243300	3941000	2288900	2815800	3939400	1.13285	0.0519675	0.682279	-0.551566	insig
5'-Deoxy-5'-fluoroadenosine	187370	134380	164000	271660	234110	137790	126520	123160	176570	116720	1.15559	0.0634774	0.686582	-0.542496	insig
5'-Deoxyadenosine	481930	701660	738470	663000	855430	393040	442750	473080	663390	640310	1.01145	0.0773527	0.75936	-0.397144	insig
5-HETE	94102	43778	70608	97509	97109	60478	73701	62939	70418	78892	0.431766	0.352232	0.859397	-0.218604	insig
5-HETrE	26373	26379	21029	23586	19144	43958	60006	37896	31978	51864	1.51559	0.00964987	1.93717	0.953953	insig
5-Hydroxy-2'-deoxyuridine	8137000	9989400	9522200	9529300	8468600	4905800	3870300	4020900	6360600	5420100	1.58353	0.000119943	0.538436	-0.893154	insig
5-Hydroxy-3,3',7,8-tetramethoxy-4',5'-methylenedioxyflavone	850330	941200	954500	932100	892520	1036400	1117400	1019900	1154000	1041500	1.49524	0.00148108	1.17471	0.232308	insig
5-Hydroxydiclofenac	1018300	1411000	1106600	734440	651820	883120	693690	534710	683710	824100	0.880771	0.135426	0.735313	-0.443569	insig
5-Hydroxydopamine	1724600	1309300	1514100	1609600	1903300	738770	650290	704990	745000	693360	1.68473	0.000658453	0.438215	-1.19029	down
5-Hydroxyhexanoic acid	114040	128040	37333	168800	62088	272370	475540	156010	401880	150010	1.24356	0.0409827	2.85285	1.5124	up
5-Hydroxyindole-2-carboxylic acid	60580	73130	60164	69150	63581	121510	135470	125650	161570	204640	1.62141	0.00483921	2.2928	1.19711	up
5-Hydroxytryptophol	130050	148500	93228	102120	82063	170340	223630	105480	181320	189940	1.18816	0.0294866	1.56614	0.647209	insig
5-L-Glutamyl-L-amino acid	338940	700510	387070	570260	414640	409570	443730	424180	440080	514790	0.197838	0.629377	0.925741	-0.11132	insig
5-Methoxytryptamine	64009	72039	59574	47136	41260	32961	65911	46309	62110	74608	0.0943882	0.964882	0.992539	-0.010804	insig
5-Methyl-2'-deoxycytidine	63056	92791	34519	64218	51137	249830	195480	108550	175560	269800	1.52159	0.00617894	3.2684	1.70859	up
5-Methylcytosine	4685000	2804700	4269900	4700800	4457200	5519300	5616900	5919500	4432200	4365600	0.962438	0.07327	1.23597	0.305642	insig
5-Methyluridine	19885	31421	19613	21340	25637	63597	76027	62993	88634	89666	1.66101	0.000317022	3.23096	1.69196	up
5-Nitrobenzimidazole	175710	158110	184090	176430	157190	148890	163680	159100	162620	158400	0.993696	0.0981386	0.930901	-0.103301	insig
5-O-(1-Carboxyvinyl)-3-phosphate	758520	610310	727480	826870	832920	972040	1171100	1504600	1292700	1150100	1.51119	0.00351659	1.62151	0.697335	insig
5-Oxoproline	10952000	8803500	10165000	20061000	16182000	9	27250000	16940000	9	17618000	0.803856	0.88563	0.934171	-0.0982416	insig
5-O-β-D-Mycaminosyltylonolide	164410	122900	176020	159170	155060	212300	204740	169770	210720	168690	1.19268	0.0220817	1.24263	0.313398	insig
5-Phosphoribosylamine	1722200	2296800	2323700	1865900	2277100	1697500	1201700	1477000	1801000	1660800	1.27655	0.0126891	0.747494	-0.419866	insig
5α-Tomatidan-3-one	89056	109390	106630	97785	83018	121330	123150	128540	106640	153760	1.32546	0.0150594	1.30366	0.382565	insig
6-(2,6-Dichlorophenyl)-2-{[3-(hydroxymethyl)phenyl]amino}-8-methylpyrido[2,3-d]pyrimidin-7(8H)-one	1028900	904690	957170	1122900	869150	1147100	1116500	880540	949240	991280	0.351722	0.568179	1.04134	0.0584397	insig
6,6'-(1,2-Phenylene)bis(1,3,5-triazine-2,4-diamine)	113850	130160	83061	179630	128960	137420	118660	106650	201080	122340	0.269607	0.670643	1.07943	0.110266	insig
6,7,4'-Trihydroxyflavanone	478510	449610	543310	501060	496660	566500	490490	568370	638390	484520	0.883985	0.13423	1.11304	0.154509	insig
6,7,4'-Trihydroxyisoflavone	253860	181330	220470	189180	275070	219880	253140	200390	222600	229980	0.113324	0.953595	1.00543	0.00781122	insig
6-[2-(3,4-Dihydroxyphenyl)-5,7-dihydroxy-4-oxo-4H-chromen-8-yl]-3,4,5-trihydroxyoxane-2-sulfonic acid	376290	332920	467410	435200	305120	307750	430460	322810	413810	502170	0.118519	0.805351	1.03133	0.0445077	insig
6-Aminocaproic acid	488390	526580	471270	394280	627110	494500	606830	567320	597410	598250	0.88684	0.149438	1.14224	0.191863	insig
6-Chloropyridazin-3-amine	3474100	4116400	4094100	3707700	3758000	3779100	3958700	3858900	4035100	3876500	0.353317	0.604968	1.01869	0.0267211	insig
6-Hydroxy-2'-methoxyflavone	32305000	18993000	22411000	34937000	22060000	11054000	15252000	13221000	19587000	11830000	1.41111	0.0148654	0.542775	-0.881573	insig
6-Hydroxy-3-succinylpyridine	45428	40202	61058	51942	42879	46303	47176	44992	53264	66466	0.374957	0.557321	1.06912	0.0964176	insig
6-Hydroxywarfarin	423460	434850	420110	352560	403880	445750	373880	406250	477400	417210	0.436504	0.474713	1.04208	0.0594681	insig
6-Keto-prostaglandin F1α	95768	172460	133830	138260	140930	298360	299600	207830	242510	298910	1.55019	0.000637166	1.97756	0.983723	insig
6'-Malonyltrifolirhizin	56073	34023	28763	40552	41272	44622	31382	41969	46577	28032	0.148411	0.791017	0.959633	-0.0594455	insig
6-Methyl-2-(p-tolylamino)-4H-benzo[d][1,3]oxazin-4-one	1513600	1549200	1482000	1461000	1336100	1475600	1438600	1391700	1454800	1498500	0.214105	0.697681	0.988736	-0.0163429	insig
6-Methyl-3-[[methyl-[2-[methyl-[(1-phenylindol-3-yl)methyl]amino]ethyl]amino]methyl]chromen-4-one	5180300	3580800	4075900	6480100	7890300	4574000	5015900	2987800	4388800	3459400	0.824819	0.174042	0.750748	-0.413599	insig
6-Methylnicotinamide	8976200	9790800	9331000	11045000	9021400	5170100	6881800	7220900	6438300	5582300	1.56698	0.000256727	0.649721	-0.622109	insig
6-Naltrexol	75572	75390	99201	92510	70011	30097	35433	39518	39032	33850	1.66898	0.000630813	0.431153	-1.21373	down
6''-O-Acetylglycitin	1655200	1927600	2004200	1824200	1890100	1779500	1666600	1604400	1945100	1697900	0.805644	0.182435	0.934654	-0.0974952	insig
6-O-Methylguanine	392660	456620	352400	618410	374440	437090	533420	439320	582270	656850	0.804316	0.194179	1.20707	0.271509	insig
6β-Hydroxytestosterone	8201.1	16255	11733	12046	8629.1	14604	13177	9790.4	12824	13654	0.574256	0.418785	1.12636	0.171664	insig
7(14)-Bisabolene-2,3,10,11-tetrol	38363	59600	71633	72950	99059	93185	152500	102390	108970	141880	1.29114	0.0099987	1.75327	0.810046	insig
7-(3-Methylbut-2-enyl)-L-tryptophan	96351	91713	91385	86642	92936	87053	86120	80205	83412	81244	1.3988	0.00417718	0.910696	-0.134959	insig
7-(Dipropylamino)-4-fluoro-5,6,7,8-tetrahydronaphthalen-1-ol	159280	123800	106070	126140	138360	125340	203600	118970	150220	129480	0.477735	0.435335	1.11315	0.154647	insig
7-(Piperazin-1-yl)thieno[2,3-c]pyridine hydrochloride	398030	486060	445050	362780	397790	445890	367320	386930	393410	395900	0.432895	0.452244	0.952022	-0.0709331	insig
7,8-Dihydro-3-methylpyrrolo[1,2-a]pyrimidin-2(6H)-one	225580	231770	196700	189260	215130	258770	238320	214720	226460	282280	1.09653	0.0604227	1.15316	0.205592	insig
7,8-Dihydro-L-biopterin	55919	66478	50186	82280	60397	160840	280640	133600	216660	97300	1.48596	0.0225542	2.82002	1.49571	up
7,8-Dihydroneopterin	9739300	8763700	8451100	8675700	9976700	9366200	8540200	9695400	8754600	8280500	0.273587	0.644657	0.97874	-0.0310026	insig
7,8-Dihydroxy-4-methylcoumarin	45590	42838	51564	54064	53460	48205	46247	62875	45974	54529	0.293153	0.615048	1.04167	0.0588984	insig
7-[(2,6-Dihydroxy-2,5,5,8a-tetramethyldecalin-1-yl)methoxy]coumarin	583670	609490	368900	824040	669200	616670	614230	676940	856560	610180	0.469428	0.488882	1.1045	0.143394	insig
7-Chloro-6-demethylcepharadione B	67429	70607	69505	58083	49397	63057	64048	66031	69377	59167	0.241722	0.773159	1.02114	0.0301782	insig
7-Ethoxyresorufin	34391	52466	44325	33672	28491	86193	85350	66248	77067	66873	1.55295	0.000260479	1.97435	0.981379	insig
7-Hydroxy-7-desacetoxykhivorinic acid methyl ester	73581	61689	172870	9	136080	133810	59556	87694	93825	131050	0.581091	0.723836	1.13891	0.187648	insig
7-Keto-dehydroepiandrosterone (7-keto DHEA)	2710300	3079500	2251100	3789400	2603800	729130	952460	1126600	1323700	852380	1.63511	0.000919676	0.345312	-1.53403	down
7-Methylguanosine	528940	597130	1127700	1411000	1250400	1492800	1672700	1460300	998940	1219700	0.908488	0.113123	1.39251	0.477691	insig
7-Methylpyrido[3,4-c]psoralen	640560	756340	887530	600430	688090	421950	360170	304120	348200	296110	1.61853	0.000760762	0.484348	-1.04589	down
7-Methyluric acid	783710	869870	691830	807570	891990	808040	705460	666840	794990	979760	0.208593	0.78919	0.97778	-0.0324185	insig
7-Methylxanthine	27879	27299	31945	10993	30785	19092	46538	45890	29043	39462	0.750061	0.157794	1.39661	0.481934	insig
7-Oxo-11-dodecenoic acid	55616	38412	33474	34169	41484	49903	94100	36760	50899	62264	0.961341	0.140986	1.44681	0.532872	insig
7α,26-Dihydroxy-4-cholesten-3-one	35196	31529	54404	90666	48036	94250	109420	76734	80340	96059	1.28049	0.0160584	1.75808	0.813999	insig
8(S)-HETrE	26373	26379	21029	23586	19144	43958	60006	37896	31978	51864	1.51559	0.00964987	1.93717	0.953953	insig
8,15-DiHETE	2076800	2732200	2679100	2317500	2674700	2065100	2760400	2083300	2696000	3192700	0.0913627	0.80825	1.02542	0.0362094	insig
8-[1-(2,4-Dihydroxyphenyl)-3-(3,4-dihydroxyphenyl)-2-hydroxypropyl]-2-(3-hydroxyphenyl)-3,4-dihydro-2H-1-benzopyran-3,5,7-triol	2405500	2731800	3311000	2282600	2515200	2816400	2179200	2641500	2428200	2831300	0.155769	0.759281	0.973615	-0.0385769	insig
8-[3,7-Dihydroxy-2-(4-hydroxy-3-methoxyphenyl)-3,4-dihydro-2H-1-benzopyran-4-yl]-2-(3,4-dihydroxyphenyl)-6-[2-(3,4-dihydroxyphenyl)-3,7-dihydroxy-3,4-dihydro-2H-1-benzopyran-4-yl]-3,4-dihydro-2H-1-benzopyran-3,5,7-triol	175450	200180	177350	222060	191120	144780	168310	171780	177530	154680	1.26002	0.0235977	0.845698	-0.241785	insig
8-Azaguanine	631180	546140	750190	617090	577640	1347300	1830200	1508600	1136300	1111500	1.61533	0.00347328	2.22081	1.15109	up
8-Geranyl-7-hydroxycoumarin	2465800	1990100	2551000	2236500	2324100	2499900	2086200	2145300	1854600	1921700	0.772978	0.19359	0.908381	-0.13863	insig
8-Hydroxy-2'-deoxyguanosine	140850000	115910000	97124000	150450000	110480000	21329000	36018000	38293000	55810000	25220000	1.60908	0.000170404	0.287355	-1.79909	down
8-Hydroxy-5-[1-hydroxy-2-(isopropylamino)butyl]-2(1H)-quinolinone	316990	331380	344680	356270	302130	359080	381370	288260	296850	304980	0.162419	0.847943	0.987338	-0.0183835	insig
8-Hydroxyguanosine	426850	454420	326430	661770	431080	95866	112470	138540	186210	112810	1.63711	0.00275024	0.280757	-1.83261	down
8-Hydroxypurine	40442000	40787000	38443000	47664000	38941000	22378000	29140000	27254000	34519000	27421000	1.51199	0.000985987	0.682151	-0.551838	insig
8-Hydroxyquinoline	579260	458850	551670	593060	583100	464190	426970	432790	714680	669600	0.233815	0.86942	0.979135	-0.0304196	insig
9(10H)-Anthracenone, 10,10-bis(4-pyridinylmethyl)-	667570	693070	681440	675650	695950	915730	766200	751740	740250	673010	1.08869	0.0954694	1.12692	0.17238	insig
9(S),12(S),13(S)-TriHOME	36571	25290	36098	25504	35990	71926	57531	47966	45826	110690	1.39739	0.0410249	2.09428	1.06645	up
9,10-DiHOME	14972	24204	15107	27184	33043	20032	28250	29999	50561	59839	0.921795	0.125184	1.64773	0.720476	insig
9-[(2R,3R,4S,5S)-3,4-Dihydroxy-5-(methylsulfanylmethyl)oxolan-2-yl]-3H-purin-6-one	453990	594870	511930	467880	489440	382200	718950	246590	899050	484070	0.0521386	0.739059	1.08449	0.117014	insig
9-HETE	94102	43778	70608	97509	97109	60478	73701	62939	70418	78892	0.431766	0.352232	0.859397	-0.218604	insig
9-Octadecenal	672720	954950	643920	1205100	938530	895590	978410	788340	927410	989560	0.276402	0.776418	1.03716	0.0526449	insig
9-Oxo-9Z,11E-octadecadienoic acid	37401	34678	43553	40080	41471	40264	47067	41758	35607	53257	0.669553	0.268574	1.10533	0.144482	insig
9-Thiastearic acid	137150	177760	132160	117250	165630	120320	160390	134370	125590	142550	0.373446	0.502526	0.935982	-0.0954474	insig
Abscisic acid	547710	597660	473840	323990	455500	212220	189820	319840	261110	196090	1.4924	0.0034822	0.49155	-1.02459	down
Acetanilide	293390	279740	288850	306440	288460	280020	276880	274760	280380	290930	1.04536	0.0770665	0.962996	-0.0543979	insig
Acetochlor	25282	27102	30258	31178	29954	25927	40598	39083	45185	36820	1.11653	0.0496919	1.30492	0.383957	insig
Acetohexamide	3935100	3904000	3178500	4948600	3910000	1780900	2040800	1794200	2785900	2200000	1.56923	0.000955684	0.533392	-0.906733	insig
Acetone cyanohydrin	446490	739470	850250	934990	1019600	553740	770450	741820	1077800	869720	0.0421361	0.973235	1.0057	0.0081937	insig
Acetylcholine	507840	483480	436600	588590	489880	603190	550700	582560	544910	690080	1.17916	0.0327848	1.18555	0.245551	insig
Acetyleugenol	2297200	8947200	6934600	8117000	7485600	5668300	5607400	7449500	8550300	7011700	0.211569	0.940209	1.01497	0.0214324	insig
Acetylhomoserine	2434400	2354500	2052400	2285800	2449000	2058600	2123900	2364800	2030800	2212100	0.862927	0.133971	0.93211	-0.101428	insig
Acetylvaline	21687	24510	33348	43539	34804	46371	43137	25807	29732	48804	0.641076	0.269389	1.22778	0.296047	insig
Acrylamide	909330	9	1028600	915670	977550	2083100	1603900	9	1555700	1457300	0.0698401	0.201179	1.74882	0.806382	insig
Adapalene	131770	158270	150180	191430	171550	327670	340190	273680	246910	273660	1.59769	0.000526829	1.82036	0.864221	insig
Adenine	8218600	12551000	6402300	12397000	13949000	3577000	2619500	2128200	4020900	3702900	1.57821	0.00529746	0.299872	-1.73758	down
Adenosine	11037000	10404000	9496200	14919000	9936300	7704200	7791000	7659300	9871000	8073500	1.31228	0.035972	0.73664	-0.440968	insig
Adenosine 5'-diphosphate	109020	134110	140570	143280	128000	106320	119840	102220	207310	177550	0.168707	0.619483	1.08895	0.122937	insig
Adenosine 5'-diphosphoglucose	79517	27952	54120	64000	48133	56643	89936	79236	77862	49309	0.742781	0.203212	1.28958	0.3669	insig
Adenosine 5'-monophosphate	556990	617860	694770	1062700	920830	511300	895080	610510	755050	246550	0.68344	0.286723	0.783382	-0.352211	insig
Adenylosuccinic acid	33837	43498	107720	71007	125230	91069	103660	55863	162530	85550	0.598439	0.374252	1.30785	0.387195	insig
Adipic acid	9	9	9	134330	9	264280	563830	233780	417820	447250	1.45023	0.00223419	14.3411	3.84209	up
ADP-ribose	510310	494290	450810	634350	522390	487250	573120	381690	535810	458480	0.494973	0.456141	0.932699	-0.100516	insig
Aegle marmelos alkaloid C	39679	32208	44742	25236	31850	33908	54700	20898	37657	55341	0.336954	0.464535	1.16573	0.221228	insig
Agmatine	1523600	929160	2534800	1361900	1712700	1336000	991140	2499100	1585000	2094800	0.140137	0.819703	1.05506	0.0773212	insig
Agnuside	47078	127880	87486	73562	133990	64763	42992	49034	96394	40022	0.9456	0.113321	0.623846	-0.680739	insig
Agomelatine	194670	216590	200510	177800	182940	181030	207520	180690	196390	198430	0.0973462	0.849636	0.991311	-0.0125901	insig
AICAR	161070	177220	243840	264170	170050	208740	180530	158670	416710	303450	0.478752	0.374646	1.2477	0.319271	insig
Ajmaline	109360	133450	143900	122090	121190	129690	120230	112570	254370	210910	0.704335	0.23857	1.31394	0.393901	insig
Aklavin	3145700	2784900	2787400	3161400	3707300	2958700	2813200	2155100	3975800	3000800	0.333916	0.698341	0.956174	-0.0646547	insig
Ala-Ala	6219.8	7963.4	20937	5382.9	7787.5	16157	15304	21251	4195.5	9	0.425371	0.734789	1.17862	0.237105	insig
Ala-Arg-Gln-Ala-Leu	152570	207660	186970	173460	215450	222020	211400	195060	183720	227050	0.809595	0.18337	1.11018	0.150793	insig
Ala-Asn-Asp-Asp	674360	867190	885200	794020	1055200	853540	618390	647620	957830	766880	0.583274	0.359385	0.899038	-0.153546	insig
Ala-Asp-Phe-Asp	318700	251150	241600	290550	224750	319660	304130	286400	339820	263920	0.908565	0.123933	1.14108	0.190402	insig
Ala-Asp-Ser-Glu	48303	47159	48003	55526	54159	47098	48125	49062	56009	39174	0.545413	0.421237	0.945953	-0.0801596	insig
Ala-Glu-Ala-Leu-Glu	22000	24678	26551	15083	26778	24941	37544	20692	33442	28737	0.836651	0.1428	1.26298	0.336828	insig
Ala-Glu-Arg	45950	70439	59993	54002	59279	64324	65710	51508	64375	74082	0.638976	0.293804	1.10473	0.143692	insig
Ala-His-Tyr-Glu	292870	191650	205020	144240	270740	98210	83964	213250	148100	94515	1.19164	0.0332577	0.577662	-0.791703	insig
Ala-Lys-Tyr	35381	46062	43094	52862	54508	43050	51888	24467	44129	38245	0.614087	0.32393	0.870086	-0.20077	insig
Alangicine	19811	23299	18602	22103	18473	18383	18769	17290	20744	18918	0.808706	0.189057	0.919991	-0.120309	insig
Alangimarckine	27457	54808	64447	58246	48096	63071	75684	84266	72845	92134	1.2078	0.011051	1.53327	0.616611	insig
Ala-Phe	67443	47390	55753	45046	37908	36787	35962	65388	43693	44976	0.466079	0.487314	0.894557	-0.160755	insig
Ala-Phe-His-Lys	3099800	3279400	3168000	4557000	4392700	3597300	3566400	3271900	3330800	2603400	0.647815	0.287094	0.885002	-0.176247	insig
Ala-Phe-Ile-Arg	201360	396960	1045500	265000	386420	419000	408650	533760	600900	607820	0.538339	0.741781	1.11977	0.163196	insig
Ala-Pro-Ala-Pro-Lys	84224	134390	108110	98283	119340	121150	85648	139150	122500	121740	0.422671	0.476902	1.08421	0.116648	insig
Ala-Trp	126280	287150	246970	214300	284980	189160	156750	128700	124570	207530	0.950867	0.0803594	0.695632	-0.523605	insig
Ala-Val-Val	234160	279130	200160	258070	254790	247110	307050	241780	216980	216560	0.0100022	0.976939	1.00258	0.00372454	insig
Allantoic acid	2839500	1441200	2090100	4556500	3755600	1247700	1604400	1852300	1536200	2649000	0.974082	0.110645	0.605439	-0.723947	insig
Allantoin	3211300	5653000	4704700	16983000	13602000	23559000	19594000	5629600	17772000	17136000	0.918942	0.0866735	1.89543	0.922521	insig
Allopurinol	137550000	141150000	132600000	141270000	165700000	88855000	87244000	75667000	112140000	97232000	1.56857	0.000271248	0.642012	-0.639328	insig
All-trans-pentaprenyl diphosphate	504090	372640	295730	336550	518420	536580	260170	303650	267780	381230	0.518239	0.439123	0.862871	-0.212784	insig
Allysine	65804	35319	60918	44974	63027	31934	27701	22853	38070	34609	1.36603	0.0138338	0.574603	-0.799362	insig
Alprenolol	633940	588460	615340	663380	614470	530600	403380	589460	533660	367910	1.23515	0.0282002	0.778347	-0.361515	insig
Altretamine	131500	109330	102510	129710	97033	119810	142830	126630	118170	135580	0.910063	0.129035	1.12794	0.173692	insig
Amastatin	54997	113010	95317	66873	46365	46808	22157	33431	47249	57226	1.1495	0.0523328	0.549368	-0.864156	insig
Amentoflavone	158590	125410	151100	137900	190090	74522	59598	51418	57783	61415	1.65924	0.00054736	0.399345	-1.32429	down
Aminoantipyrine	183690	274860	333300	254030	241220	418970	504550	324280	430960	482190	1.43504	0.00259018	1.67893	0.747542	insig
Aminomalonic acid	298970	324060	267500	271710	300170	511690	323390	331880	325810	303340	0.968733	0.159695	1.22818	0.296528	insig
Aminomethylphosphonic acid	365010	260040	732800	830970	613360	1824400	2422900	2004900	951730	1951400	1.46258	0.0037236	3.26722	1.70806	up
Amlodipine	14864	13066	21906	21841	17339	22885	11107	16502	28818	15762	0.0844443	0.745157	1.06806	0.0949862	insig
Ammelide	516180	632670	570130	588710	583290	545860	577720	500730	603340	536560	0.578012	0.352933	0.95615	-0.0646914	insig
Androsterone enanthate	1829400	2305400	2098300	2124500	2080000	2227000	2089200	1947800	2506300	2096100	0.398951	0.499813	1.04108	0.058084	insig
Anhydroamarouciaxanthin B	11172	11134	13529	8134.4	13028	5708.4	8322.1	12002	17198	21743	0.0751646	0.625854	1.13994	0.188955	insig
Anileridine	528800	532040	1801200	1838500	1694400	1017500	1069100	804080	1300000	839710	0.220648	0.434228	0.78662	-0.346261	insig
Aniline	110580	153660	108240	146920	114270	363740	551100	245040	245800	312970	1.55287	0.01734	2.71222	1.43947	up
Ankorine	888200	1404000	1904500	965650	919570	1216600	1344300	927750	1133900	1025100	0.128272	0.694557	0.928597	-0.106876	insig
Anopterine	24498	21251	30069	16224	16960	21763	27634	17647	40211	18833	0.386	0.50521	1.15675	0.210076	insig
Ansatrienin A	3473.7	1279.6	2200.2	2180.5	4775.2	6074.4	12124	8089.8	9545.4	3050.1	1.28006	0.0279002	2.79554	1.48313	up
Anserine	513130	499250	533240	405040	444600	404280	413250	364890	435570	338140	1.24213	0.0191458	0.816667	-0.29218	insig
Antanapeptin A	128210	115470	124280	118220	150440	179660	140940	140660	137930	140410	1.06631	0.0774423	1.16176	0.216313	insig
Anthopleurine	233860	242420	229890	250200	228860	227210	268860	255830	272630	239560	0.84062	0.152107	1.06654	0.0929321	insig
Antimycin A1	46255	82928	82111	56687	51144	41463	45854	38758	41262	34600	1.31442	0.0380068	0.632783	-0.660216	insig
Antineoplaston A10	9539	7281.8	6933.5	7626.8	11849	32576	45283	29803	20107	37277	1.63245	0.00346457	3.81785	1.93276	up
Aphidicolin	213220	292130	431140	229480	270940	582590	970610	567130	738540	1687800	1.47602	0.0388792	3.1642	1.66184	up
Apigenin 7-glucoside	312370	419860	416630	298620	393120	381770	357950	324650	355090	371870	0.126772	0.737339	0.973232	-0.039145	insig
Apigenin 7-O-neohesperidoside	34422	67176	54986	51510	51143	23343	12023	23602	11924	27378	1.48269	0.00142147	0.379074	-1.39945	down
Apiin	532250	594430	596370	630460	589990	625880	696210	628120	701750	591800	1.05411	0.0576135	1.10201	0.140134	insig
Arachidonic acid (AA)	19936000	20662000	20556000	20556000	21243000	19331000	19191000	18474000	18660000	21238000	1.09038	0.0685305	0.941148	-0.0875066	insig
Arachidonoyl serinol	37782	15910	39512	28844	22591	19036	37062	22683	30379	15116	0.391143	0.514721	0.859215	-0.218909	insig
Arachidyl glycine	130060	12276	43277	30277	51268	63527	129120	63026	114610	75164	0.930029	0.18841	1.66735	0.737561	insig
Arcaine	5433800	7169200	4104000	5677200	6337000	8843700	3768600	3897800	3684900	6124000	0.39063	0.684478	0.916361	-0.126011	insig
Arecaidine	510840	441500	547490	386000	423380	388810	458990	301690	491910	953940	0.136764	0.648227	1.12391	0.168524	insig
Arg-Asn	262310	331310	303530	314400	319400	202350	253730	216880	285980	233270	1.35884	0.00752743	0.778739	-0.360789	insig
Arg-Asn-Gln-Glu	158460	238120	208590	249790	248970	172810	210180	190740	200960	220820	0.577681	0.302452	0.901787	-0.149141	insig
Arg-Asn-His-Glu	120370	137020	116510	122940	147830	129490	117700	127890	111310	102420	0.777114	0.188448	0.913351	-0.130759	insig
Arg-Asn-Ile-Val-Ala	3054100	3614800	3743000	4601000	3973700	4226300	3751400	3536300	3698300	2872600	0.325625	0.603506	0.952509	-0.070196	insig
Arg-Asn-Leu-Ala-Lys	11081000	9689400	12396000	11166000	7358700	11507000	9884300	10445000	7953200	10629000	0.082631	0.814296	0.975381	-0.0359627	insig
Arg-Gln-Ser-Lys	3116500	3126500	3205300	4415900	3244200	4767800	3456300	3824900	3496400	3332100	0.603529	0.356153	1.10341	0.141963	insig
Arg-Glu-Thr	704820	567960	583200	568300	663860	709240	562030	567010	674890	661740	0.258239	0.683155	1.0281	0.0399775	insig
Arg-Gly-Asp	1520600	1433600	1398300	1372000	1406900	1241200	1518600	1459500	1303000	1526400	0.18336	0.804167	0.988403	-0.0168281	insig
Arg-Gly-Glu-Val-Leu	73366	68619	67875	94650	87052	68657	70856	66746	63797	73483	0.915356	0.149519	0.877355	-0.188767	insig
Arg-Gly-Leu	496190	642810	540840	493180	559870	611400	670700	452770	589230	1413200	0.676697	0.305717	1.36753	0.451569	insig
Arg-His	174770	284460	135090	170910	223360	137960	129910	120720	204390	193740	0.732563	0.235525	0.7958	-0.329522	insig
Arg-His-Asn-Lys	62893	41071	76166	32768	36159	121920	73724	57311	22742	85738	0.548277	0.266927	1.45121	0.53726	insig
Arg-His-Gln-Arg	209950	226580	229030	239150	298550	262140	183840	202700	265770	165960	0.615458	0.364772	0.897902	-0.15537	insig
Argininosuccinic acid	11658000	13275000	14139000	11392000	16291000	19504000	25671000	16234000	27732000	20746000	1.42649	0.0109362	1.64612	0.719073	insig
Arg-Lys-Tyr	2512100	2782300	2336900	2561100	3533300	4089000	3454200	3099600	3496400	3574000	1.2832	0.0176402	1.29051	0.367945	insig
Arg-Met-Met	85724	166650	73783	101760	156630	139870	149230	248040	118030	273200	0.999028	0.104427	1.58819	0.667381	insig
Arg-Phe-Phe	11766	29829	19190	16540	26359	21630	33382	30691	31784	22708	0.920192	0.114778	1.35214	0.435242	insig
Arg-Phe-Tyr-Arg	325470	240110	396280	267700	318680	312380	404410	255360	387500	342880	0.470805	0.439421	1.09966	0.137051	insig
Arg-Phe-Val-Asp	50916	101740	125870	33145	121930	66554	47072	79981	104700	83518	0.0703945	0.642501	0.880591	-0.183457	insig
Arg-Pro-Gly	181470	176440	154320	58707	169160	221920	90248	236770	226650	166400	0.550823	0.291369	1.27279	0.347994	insig
Arg-Pro-Leu	220170	208150	265830	268150	397080	452170	271520	278680	197730	248360	0.189618	0.752768	1.06553	0.091571	insig
Arg-Ser-Lys-Arg	37790	33133	27955	30506	35925	19859	22999	25653	17682	10399	1.33413	0.00328318	0.584312	-0.77519	insig
Arg-Ser-Phe	675810	871740	896890	276170	1144100	512960	316890	783490	1145400	573860	0.252122	0.612698	0.862316	-0.213712	insig
Arg-Ser-Trp	152300	209420	279770	38279	211910	196290	82350	186130	240120	253390	0.289933	0.798833	1.07469	0.103923	insig
Arg-Thr-Ala	130630	194020	126990	38058	263450	1036100	1238300	1045300	1257600	1246100	1.59826	5.25567e-07	7.73208	2.95086	up
Arg-Thr-Leu-Glu	1257000	1014800	1439900	1428700	1418400	1777600	1616200	1406500	1426500	1390400	0.946813	0.0932796	1.16137	0.215829	insig
Arg-Thr-Ser	381060	373120	493480	470940	421130	426850	402570	400910	421180	474890	0.0342497	0.925437	0.99377	-0.00901575	insig
Arg-Tyr-Gln-Lys	768380	1254000	1029100	1126400	1130200	1107400	806660	919740	1347700	713210	0.411988	0.571402	0.922124	-0.116967	insig
Arg-Tyr-Ile-Arg	138210	143130	152320	147760	159770	118970	198780	132430	158190	141280	0.0339467	0.910617	1.01141	0.0163738	insig
Arg-Val-Phe	31688000	45130000	31779000	36514000	46381000	36358000	32779000	36958000	32282000	31963000	0.667579	0.263271	0.889541	-0.168867	insig
Aromatic primary alcohol	11025000	12298000	11241000	11519000	14761000	13034000	13244000	12375000	15282000	14427000	0.930983	0.12082	1.12356	0.16808	insig
Artemether	224240	294200	322960	244630	260330	220600	265020	157750	366130	463540	0.0773448	0.675808	1.09409	0.129732	insig
Artonin K	33010	41324	31868	25975	30427	30122	30122	38580	48278	30884	0.410997	0.501048	1.0946	0.130401	insig
Artonin T	36787	77147	109600	44316	93958	387600	506030	362750	231370	537880	1.6007	0.00282266	5.59863	2.48507	up
Asiatic acid	73881	91142	77285	116360	54538	139140	96664	121760	114540	70764	0.855903	0.13397	1.3138	0.39374	insig
Asn-Ala	87850	94229	89193	70669	92119	70726	81224	92539	77725	69331	0.758796	0.188566	0.902053	-0.148716	insig
Asn-Ala-Leu	120530	168660	161110	41338	149920	109240	32020	135440	137390	145640	0.226286	0.614788	0.872454	-0.196849	insig
Asn-Arg-Gln	825630	1010100	1297600	497140	1314000	790410	537220	1039900	939500	745670	0.449374	0.347833	0.819643	-0.286933	insig
Asn-Glu-Phe-Lys	16309	25335	11387	17447	9844.8	21961	19324	10980	15582	22328	0.396772	0.585781	1.12266	0.166918	insig
Asn-Gly-Arg-Ile-Leu	6025400	6407600	6867900	6874500	6674700	7955400	8505600	7592900	12970000	7215400	1.13525	0.0960374	1.3467	0.429431	insig
Asn-Gly-Glu-Val-Lys	1334100	3496600	3030800	4332000	3185400	6716400	3779100	5498300	5671400	2453800	0.879374	0.0946733	1.56832	0.649218	insig
Asn-His-Lys	35801	16787	26201	33085	21002	49709	22782	24557	23458	31677	0.378441	0.55281	1.1453	0.195727	insig
Asn-Ile	169950	88328	292540	107270	155500	355170	632660	183800	223390	140850	0.900994	0.189269	1.88777	0.916686	insig
Asn-Leu-Arg-Arg	1207100	1131400	1229800	1421700	1180700	1205000	1297300	1144500	1130600	1021600	0.650599	0.301422	0.939764	-0.08963	insig
Asn-Leu-Pro-Ile-Asn	740050	948600	678510	810970	807290	9	9	887560	1318400	9	1.11492	0.272708	0.553514	-0.853307	insig
Asn-Lys-Phe	164770	140510	129850	123600	161650	82469	50515	122860	133950	103930	1.10158	0.0360757	0.685366	-0.545053	insig
Asn-Pro-Lys-Ala-Met	1148400	930830	851810	618980	857350	1075800	820290	970970	830630	849640	0.270198	0.78475	1.03176	0.0451017	insig
Asn-Ser-Leu-Arg	59799	58284	71706	91233	65087	27487	37804	66608	47356	35292	1.27356	0.01945	0.619883	-0.689933	insig
Asn-Ser-Lys-Ile-Val	7924900	8488700	8149600	6946700	7088100	8303200	8130900	8323800	6751400	7840000	0.244195	0.729805	1.01946	0.0278119	insig
Asn-Val	417580	333040	724740	429080	746220	398060	446630	173520	166280	111910	1.15672	0.0395272	0.489086	-1.03184	down
Asp-Arg-Ala	10318000	10604000	9736600	10120000	10106000	10392000	10422000	10637000	10082000	9810000	0.285282	0.663513	1.00901	0.0129385	insig
Asp-Asn-Phe-Lys-Ala	293020	334400	346770	361470	363730	456210	455110	408220	354530	445710	1.35382	0.0087725	1.24738	0.318898	insig
Asp-Gly-Lys-Ile-Leu	646920	719940	885670	643410	717920	673520	558750	561520	681260	733860	0.798768	0.188872	0.887945	-0.171457	insig
Asp-His-His	68924	56672	59485	62975	59132	59493	47729	38492	71934	57813	0.665084	0.340865	0.896718	-0.157274	insig
Asp-HoPhe	312870	361570	353700	331150	344580	396600	353850	397550	374840	379490	1.31957	0.00988972	1.11648	0.158952	insig
Asp-Ile	91701	122930	52080	76050	115900	103140	89827	100810	49037	118480	0.049367	0.976746	1.00574	0.00825829	insig
Asp-Lys-Tyr-Asp	651310	597850	757930	589060	729270	625500	645250	821030	843580	772630	0.725165	0.21469	1.11504	0.157101	insig
Asp-Phe	177410	192680	206440	97329	235250	130110	124040	149850	168310	127810	0.749934	0.150209	0.770117	-0.376851	insig
Asp-Phe-Ser-Arg	8894300	9561600	8206500	11269000	6541800	7971600	8797300	8994400	9455800	5697100	0.400429	0.507351	0.920019	-0.120264	insig
Asp-Pro-Ala	830500	959720	703940	852600	735880	471400	905140	747260	723990	729250	0.693762	0.263565	0.876159	-0.190736	insig
Asp-Pro-Gly	3421400	3333200	4296500	3055800	3781400	3309900	2843700	2502100	3157200	3321800	1.02081	0.0747087	0.846067	-0.241156	insig
Asp-Ser-Glu-Asp	87488	98586	97761	87286	72277	53832	56372	42059	62671	44083	1.55514	0.00037326	0.584164	-0.775555	insig
Asp-Tyr	98219	148710	113780	99644	129340	99687	111670	73254	105020	121550	0.686087	0.24598	0.86686	-0.20613	insig
Asp-Tyr-Glu-Lys	161570	178820	164430	195410	196190	321400	304290	308620	255750	267580	1.63188	0.000183562	1.62607	0.701388	insig
Asp-Val-Ala-Arg	3422100	3134100	4651200	3551900	4291200	4306400	4304400	4331700	4325700	3704000	0.726829	0.264968	1.10087	0.138649	insig
Asp-Val-Asn-His-Phe	144230	146940	162260	147210	123030	124760	79010	114050	108870	100640	1.36063	0.00453596	0.728688	-0.456626	insig
Astaxanthin	7035000	6813000	7293600	7215500	7264300	7144300	7400500	7140600	7286200	6565900	0.0846729	0.92406	0.997645	-0.00340202	insig
Astemizole	458200	516270	464610	415690	600590	699210	512890	503050	616810	1134700	0.968699	0.158764	1.41187	0.497612	insig
Astilbin	61563	68667	81876	66924	56737	67338	72873	55572	62433	70548	0.136936	0.796727	0.979143	-0.0304081	insig
Asulam	144800	175590	129300	127930	141820	133810	143170	132730	153680	141160	0.145251	0.762824	0.979303	-0.0301723	insig
Atrazine-desisopropyl-2-hydroxy	185190	227100	162360	189700	197960	170700	202860	147270	154420	204880	0.599486	0.332708	0.914601	-0.128785	insig
Aurachin C	222250	507700	225980	206760	342280	127880	129630	163520	254750	201840	1.11256	0.0945938	0.583148	-0.778066	insig
Auraptenol	71516	117300	93507	69676	77600	90407	62344	76857	128710	81794	0.0521204	0.886601	1.02447	0.0348801	insig
Auricularine	92898	131780	128900	126360	69832	95697	18133	77740	70194	76158	0.938071	0.0457958	0.614661	-0.702138	insig
Austalide K	7237.8	8459.7	10215	12239	15529	7451	10751	9502.9	5368.1	6789.4	0.85022	0.159409	0.742586	-0.42937	insig
Averantin	330940	671830	494650	558290	513550	626890	742410	583850	788560	626650	1.06071	0.0488168	1.31102	0.390693	insig
Azafenidin	198780	233960	218490	189230	190450	192460	201230	218440	222880	184300	0.115593	0.844164	0.988748	-0.0163255	insig
Azatadine	368690	439340	340410	525580	484780	302460	338750	393720	301440	288650	1.22368	0.034344	0.752742	-0.409772	insig
Azelaic acid	1173900	1231700	1152200	1298200	1255800	1328600	1197900	988620	1088100	1240500	0.50639	0.444023	0.956137	-0.0647103	insig
Barbital	11647000	13518000	13540000	12545000	12626000	12931000	11990000	12750000	11678000	13194000	0.327206	0.57512	0.979131	-0.0304255	insig
Barbituric acid	4329800	4732200	4896600	1511100	4353200	3844700	2919000	4577300	3819100	3091900	0.021647	0.66579	0.920753	-0.119113	insig
Bellendine	1511700	1832400	1582200	805820	1721800	1465800	1148200	1407000	1241300	1545000	0.198258	0.533526	0.913251	-0.130917	insig
Benodanil	5884900	2888900	4409300	5719000	6096500	2267800	3168800	3931600	5573300	1972300	0.95458	0.105482	0.67659	-0.563646	insig
Benserazide	433590	342310	494490	1151700	704710	1005100	691100	1000400	509520	2530300	0.839644	0.231964	1.8346	0.875464	insig
Benzaldehyde	4800200	5110300	5585400	5044600	5758100	4997400	6308300	5342900	6849500	5966200	0.858848	0.14237	1.12038	0.163982	insig
Benzoylmalic acid	1767700	11867000	2583800	1964500	3102800	2110600	2063400	1963800	4051100	3016200	0.368667	0.452096	0.620371	-0.688796	insig
Benzydamine	651760	936540	1069300	539850	887900	723100	409540	752190	808330	701610	0.58891	0.283263	0.830962	-0.267146	insig
Benzyl β-L-arabinopyranoside	4536400	5878900	4957400	4888800	5377300	5603000	4636900	4792500	5428500	5536000	0.153906	0.820938	1.01397	0.0200109	insig
Benzylamine	108490	115650	112760	102630	112300	116910	105200	112670	99985	122230	0.137927	0.828537	1.00936	0.0134405	insig
Berberine	1172400	1165300	1081500	1291500	1338900	1270600	1347400	1339700	1090200	1181600	0.31911	0.608812	1.02974	0.0422766	insig
Betaine	4840200	6772400	6465700	4689000	7285300	21878000	18407000	25043000	19419000	38993000	1.64497	0.00696438	4.11745	2.04175	up
Betamethasone	1946400	2212800	1944900	1615200	1662100	2085300	3257500	1655400	2255400	2394000	0.85937	0.168734	1.24156	0.312158	insig
Bexarotene	9	9	9	9	10581	219630	300840	212880	171470	397170	1.57251	0.00295022	122.633	6.9382	up
Bezafibrate	53632	63496	55855	58006	46969	85399	64428	48913	61957	46898	0.417004	0.458703	1.10662	0.146165	insig
Biliverdin	4039.6	15187	17915	15313	38741	55160	46405	48581	30135	73510	1.2739	0.00744951	2.78293	1.4766	up
Binapacryl	85046	89298	86150	94579	104770	85057	116230	91895	75740	107130	0.187502	0.705831	1.03525	0.0499778	insig
Bindarit	26278	35480	23531	48525	44862	31833	34174	30693	34530	22172	0.466581	0.38896	0.858548	-0.220029	insig
Biopterin	168230	290930	178400	180590	249320	802740	1035900	784590	1139900	835880	1.67416	0.000251439	4.30833	2.10713	up
Biotin	116890	72070	54836	126630	82947	286970	437680	361250	427870	1120400	1.56024	0.0441597	5.81016	2.53858	up
Biotinamide	33905	57289	39519	52258	47673	604150	436080	355940	294160	716880	1.68576	0.0051213	10.4369	3.38362	up
Biotin-XX hydrazide	64756	78205	73780	79151	61988	74127	58786	76738	54556	89118	0.132567	0.903179	0.987272	-0.0184801	insig
Bis(1-inositol)-3,1'-phosphate 1-phosphate	1821800	1980000	1581300	2376300	2137800	1875800	2294400	1833400	1805400	2085600	0.0274043	0.997559	0.999737	-0.000379047	insig
Bis(4-nitrophenyl) hydrogen phosphate	130610	114950	114050	126850	146580	153530	122340	134490	163700	129410	0.780894	0.189366	1.11126	0.152192	insig
Bis(7)-tacrine	83051	120540	107030	109170	128510	122970	104920	70155	101550	66950	0.709393	0.25512	0.850892	-0.232952	insig
Boscalid	11760	37426	20579	82273	8968.7	24262	20492	22778	24744	13449	0.184285	0.460667	0.65665	-0.606804	insig
Bosentan	196520	228510	200630	170290	168900	283400	198120	233320	238610	276300	1.22924	0.0264096	1.27455	0.349988	insig
Brazilin	13126	10370	2812.5	29742	13758	73584	110510	67611	62322	94760	1.4992	0.000606964	5.85583	2.54987	up
Brigatinib (AP26113)	216860	270990	247950	262320	252250	148970	240890	199600	444280	353340	0.0698772	0.640273	1.10934	0.149696	insig
Bucharaine	83403	81487	82216	74066	90643	83020	89819	78215	75609	86348	0.0626815	0.950032	1.0029	0.00418383	insig
Bucladesine	46160	56841	75850	61698	54518	66964	64208	61046	66330	59592	0.585434	0.410611	1.0782	0.108619	insig
Bufalin	6423500	6860000	6988500	6380700	6406000	3818500	6141000	6599000	6195300	6703600	0.713712	0.250034	0.891063	-0.1664	insig
Bufotalin	45109	46105	47997	15273	41417	27254	15378	32978	33800	41940	0.480694	0.271931	0.772584	-0.372236	insig
Bumetanide	915950	1111200	1174400	1067100	1202600	1075300	1068100	999980	1065200	1100200	0.314824	0.568466	0.970305	-0.0434901	insig
Buprenorphine glucuronide	489780	500060	560740	576920	665570	709780	554580	635370	519350	648640	0.675222	0.271711	1.09833	0.135315	insig
Busulfan	373350	453250	360240	382860	299990	340040	389690	338120	351340	341650	0.43472	0.444923	0.941782	-0.0865353	insig
Butenoyl PAF	15385000	20727000	20057000	15392000	20836000	24072000	16262000	22447000	25073000	21787000	0.865358	0.122371	1.18663	0.246869	insig
Butylamine	447590	439380	457990	384220	341740	900480	990840	1030100	912720	944560	1.69544	2.03117e-07	2.30753	1.20635	up
Butylate	3418500	3742700	3878000	3616400	3366200	3135400	3269800	3069000	3155300	3463800	1.31291	0.0133229	0.892991	-0.163283	insig
Caffeine	10277	18999	19942	20474	13872	198570	19076	16483	14331	48849	0.797101	0.293288	3.55786	1.83101	insig
Caftaric acid	932060	749840	661650	797440	601370	686300	610890	844920	714550	764870	0.176066	0.737226	0.967713	-0.047349	insig
Calcitriol	144010	143600	139330	133230	132970	185610	355080	108100	365480	321750	1.09857	0.0657211	1.92749	0.946723	insig
Caldine	26671	23615	33168	30661	34420	12626	25661	20656	24823	20798	1.1749	0.0212742	0.703969	-0.506417	insig
Callichiline	26410	35867	30949	30391	28002	37012	22346	29673	34215	28852	0.0372933	0.975296	1.00316	0.00455063	insig
Calpain inhibitor II	47811	14821	15862	21703	29086	105130	78533	60962	54470	26374	1.2492	0.0366138	2.51749	1.33199	up
Canthaxanthin	71615	87914	67454	110130	95284	135760	138680	149400	122890	155520	1.50008	0.000713869	1.62409	0.699628	insig
Capecitabine	235740	286050	282690	405590	299740	186290	151520	163090	209760	141310	1.51821	0.00628929	0.56429	-0.825492	insig
Capsianoside I	23335	18880	18255	10150	11136	29244	18494	19132	35466	26609	1.10421	0.0499996	1.57719	0.657359	insig
Carbamoyl phosphate	11670000	11267000	10641000	15194000	12288000	12462000	14274000	11573000	13692000	14268000	0.637926	0.311679	1.08531	0.118107	insig
Carbetapentane	8484	9967	2957.9	15539	39711	65721	59027	56397	50424	181520	1.40022	0.0517711	5.38866	2.42993	up
Carbomycin	51691	39591	43183	43719	63691	53274	42357	49338	60778	37446	0.0221664	0.965689	1.00545	0.00784004	insig
Carboxyphosphamide	32854	38613	37226	45271	35009	37435	33361	41507	44997	39326	0.303448	0.608821	1.0405	0.057274	insig
Carboxytolbutamide	916990	655940	801130	858040	981590	510520	457680	512710	428450	536320	1.58948	0.00183937	0.580413	-0.784849	insig
Cardamonin	5880600	6976500	6268900	6866100	5814000	4462500	4264100	5459500	6209000	4694200	1.28893	0.0174371	0.78882	-0.342231	insig
Cardiogenol C	6756800	7759000	7394100	6555500	7451100	7379300	7031900	7050900	7170500	7731600	0.244895	0.742625	1.01247	0.0178721	insig
Carmoisine (Azorubin, C.I. Acid Red 14)	2016400	1784700	1899900	2541600	2088100	1641100	2481200	1943400	1352000	2034900	0.502269	0.470425	0.915001	-0.128155	insig
Carnitine 2-methyl-C4	397360	764550	629060	622090	798850	20392000	17488000	14522000	9147400	15495000	1.70802	0.00134899	23.9871	4.58419	up
Carnitine C10:0	9	9	9	9	9	19587	149420	35652	68194	336240	1.70594	0.104017	13535.4	13.7244	up
Carnitine C12:0	35960	47812	53071	22516	44433	279910	1171100	598030	553740	2647400	1.61339	0.0763481	25.7624	4.6872	up
Carnitine C12:1	9	9	19331	9	9	62155	205260	120140	196180	475460	1.52378	0.0425903	54.6907	5.77322	up
Carnitine C13:0	20028	19370	13803	22415	27278	79378	140310	112680	184650	386100	1.59984	0.0417562	8.77717	3.13376	up
Carnitine C14:0	3314400	4716200	5144100	2034400	3632000	13432000	35552000	16644000	26262000	75151000	1.56057	0.0561374	8.86578	3.14825	up
Carnitine C14:1	58224	51502	68896	42612	55046	91294	460310	148450	375710	1023300	1.39684	0.0926719	7.5976	2.92554	up
Carnitine C14:1-OH	9	9	9	9	9	111080	371240	68535	421490	1899900	1.70563	0.164968	63827.7	15.9619	up
Carnitine C14:2-DC	648820	1041900	1081600	706010	915700	2376100	6416300	2650000	4511200	16247000	1.48962	0.0952699	7.32826	2.87347	up
Carnitine C14:2-OH	9	9	9	9	9	24522	83261	6885.1	18855	177320	1.69644	0.121138	6907.62	12.754	up
Carnitine C14-OH	186090	250600	328400	209740	240430	722600	1832100	755210	1710500	5831800	1.48811	0.110776	8.92995	3.15865	up
Carnitine C15	133960	166710	191680	118180	211280	662060	1350100	680580	741620	3520400	1.55037	0.0885387	8.46273	3.08112	up
Carnitine C15-DC	444710	500930	752210	528690	463010	1291600	2282800	1146800	1939000	5547500	1.47073	0.0768365	4.53894	2.18235	up
Carnitine C16:0	14659000	19632000	20803000	12866000	16402000	64909000	101580000	61632000	86046000	187350000	1.62575	0.0218753	5.94482	2.57163	up
Carnitine C16:1	719070	910500	1116800	680350	946600	2555200	6990800	2699000	4650300	17362000	1.49985	0.0952677	7.83325	2.96961	up
Carnitine C16:2	35989	55246	66086	36094	36048	32566	173940	91644	153540	309700	1.13353	0.0836784	3.31814	1.73037	up
Carnitine C16:2 isomer 1	9	4831.2	9	7239.6	12436	108590	604670	110230	160960	1530700	1.3569	0.142388	102.555	6.68026	up
Carnitine C16:2-OH	9	9	9	3628.6	9	58978	298800	61429	168880	651520	1.58232	0.0880131	338.265	8.40201	up
Carnitine C16:3	9	9	9	9	9	27747	86037	32063	36382	221690	1.71457	0.0929867	8975.98	13.1319	up
Carnitine C16-OH	385430	464250	725810	530100	529480	1073500	2031100	1019400	1813400	5237900	1.41429	0.0926188	4.24099	2.0844	up
Carnitine C18:1	8391300	12159000	14663000	6864100	10300000	29909000	35743000	26092000	36077000	80774000	1.54471	0.0339867	3.98254	1.99369	up
Carnitine C18:1 isomer 1	7680000	9988100	11153000	5687200	8896200	26170000	31133000	23775000	29158000	62145000	1.58819	0.020728	3.9715	1.98968	up
Carnitine C18:1-OH	466560	609500	743270	524910	575880	1118700	1334600	662740	1315900	3326500	1.27623	0.103044	2.65689	1.40974	up
Carnitine C18:2	250790	238410	338920	251150	275820	2588800	10401000	3847700	5463600	26821000	1.6235	0.0984075	36.2501	5.17991	up
Carnitine C18:2-OH	25966	28960	31938	45775	31000	250610	606150	207790	403310	1688000	1.59674	0.0936939	19.2855	4.26944	up
Carnitine C18:3	9	9	9	9	9	88364	223410	86736	146140	643230	1.71812	0.085276	26397.3	14.6881	up
Carnitine C18:3-OH	5767.6	4423.8	12276	11183	7780.5	44010	65460	21285	47000	151110	1.51343	0.0624962	7.93767	2.98872	up
Carnitine C18-OH	169270	196440	270720	226410	189110	490400	813140	560970	578500	1315100	1.57191	0.0225318	3.57252	1.83694	up
Carnitine C19:2	1975800	1614000	3067900	2329200	2171700	2170000	2458300	1780500	2151300	2552300	0.0434172	0.974357	0.99586	-0.0059856	insig
Carnitine C2:0	1365800	1425600	1785700	1842700	1618800	8643600	9863500	7436000	5884400	7787800	1.69991	0.000567721	4.92813	2.30104	up
Carnitine C20:1 isomer 1	612950	708810	824820	367660	609940	915120	1046000	842350	1250400	1968000	1.29345	0.0433659	1.9275	0.946734	insig
Carnitine C20:1-OH	61881	88531	104620	61429	40897	108320	117230	106560	123520	172630	1.30335	0.0113221	1.75807	0.813992	insig
Carnitine C20:5	65730	40480	50566	72697	68001	179900	152180	73335	115900	90983	1.34425	0.0293391	2.05832	1.04147	up
Carnitine C22:2	119140	164720	141050	123670	170820	196950	155610	175770	172210	179280	1.16508	0.0369965	1.22299	0.290414	insig
Carnitine C3:0	1088400	1168800	1369300	1383300	1711600	23172000	6494100	8554900	2276100	6147800	1.46709	0.0911975	6.93976	2.79489	up
Carnitine C4:0	385940	344620	382650	411920	935260	20677000	10806000	9218900	4469800	14141000	1.66823	0.0134895	24.107	4.59138	up
Carnitine C4-DC	1094100	1159600	1361800	1373900	1806900	2840800	2307800	2398200	2529400	3186500	1.57934	0.000285962	1.95146	0.964553	insig
Carnitine C5:0	397360	764550	629060	622090	798850	20392000	17488000	14522000	9147400	15495000	1.70802	0.00134899	23.9871	4.58419	up
Carnitine C5:1	33655	32111	21741	43052	46588	374240	235660	230950	175340	380950	1.66731	0.00397207	7.8869	2.97946	up
Carnitine C5-DC	9	9	9	13359	9	46278	237340	45905	193070	247560	1.51283	0.0280844	57.4956	5.84538	up
Carnitine C6:0	21222	12383	10821	18917	23636	34560	47866	23967	68189	90903	1.36885	0.0393267	3.05229	1.60989	up
Carnitine C8-OH	11573	3929.6	24614	32411	21683	98215	458430	105730	327590	929280	1.49674	0.0748573	20.3719	4.34851	up
Carnitine C9:1-OH	91454	88471	75405	115890	107610	630050	1301800	763390	1099900	1335600	1.69004	0.00276721	10.7152	3.42158	up
Carnitine isoC4:0	385940	344620	382650	411920	935260	20677000	10806000	9218900	4469800	14141000	1.66823	0.0134895	24.107	4.59138	up
Carnitine ph-C1	26093	27224	14796	82700	63502	20159	16240	8287.5	20703	132690	0.434519	0.90702	0.924245	-0.113653	insig
Carnitine ph-C14	2436400	3235900	3089100	2966500	3203900	7299700	8602100	6852600	5911400	9045900	1.66424	0.000925122	2.5256	1.33662	up
Carnosol	1150300	454140	627940	649190	947490	396450	637220	513580	512770	735030	0.790664	0.186232	0.729957	-0.454116	insig
Catechol	4273900	4311300	4416500	4416400	4278700	3999900	4337300	3328100	4059300	3972800	1.07962	0.072739	0.907848	-0.139477	insig
CE(15M5)	205210	313240	351230	319810	296720	226160	141450	224550	354810	348750	0.545386	0.452164	0.871828	-0.197884	insig
Ceanothine C	700100	721480	746200	639430	674770	712220	670070	674630	781880	718320	0.329673	0.597205	1.02158	0.0308017	insig
Cefaclor	1209900	1158900	1170500	1421400	1348600	682080	982000	976220	1343400	856350	1.15169	0.0521374	0.767129	-0.382458	insig
Celastrol	28410	47015	97692	51116	51578	40942	46420	34068	66398	26688	0.530189	0.389169	0.777764	-0.362595	insig
Celecoxib	3571100	3112300	2706600	3430000	2921000	615040	947650	973730	1521800	606070	1.61476	1.15868e-05	0.296315	-1.7548	down
Cellobiotol	357970	359100	355140	368990	230470	324110	396450	448120	395600	294620	0.535055	0.352923	1.112	0.153159	insig
Cephalothin	15853000	19893000	12223000	16925000	15447000	15542000	11286000	18366000	13812000	15424000	0.400522	0.505581	0.926426	-0.110252	insig
Cerivastatin	134880	169360	333170	310570	591430	329620	329190	272520	409520	263870	0.343668	0.88379	1.04243	0.0599441	insig
Cetaben	3120700	3013100	1970800	1850800	1515500	1585600	1612600	2017100	1552400	1752600	0.893686	0.144819	0.742775	-0.429002	insig
Chinomethionat	408720	548310	542520	484370	461700	491820	458830	380140	483080	518130	0.3721	0.536099	0.953541	-0.0686325	insig
Chivosazole F	56858	63970	61723	57101	94748	67820	57915	60198	47752	66884	0.474403	0.428749	0.898831	-0.153879	insig
Chlorambucil	426350	450110	408650	411370	428800	486370	431140	434140	476410	443350	1.05897	0.068792	1.06876	0.0959352	insig
Chloramphenicol	16529000	14094000	15391000	13283000	16464000	16244000	17791000	17467000	14974000	15250000	0.781793	0.202458	1.07873	0.10934	insig
Chloramphenicol succinate	34475000	28986000	30776000	26713000	30139000	26360000	27756000	28014000	28453000	27521000	0.985127	0.110598	0.914057	-0.129644	insig
Chloromethyl methyl ether	10323000	11597000	10395000	11029000	11287000	13882000	11002000	10179000	11433000	8798300	0.0185216	0.885493	1.01214	0.0174109	insig
Chloroxanthin (Hydroxyneurosporene)	26557000	28165000	29873000	30487000	28584000	39218000	35225000	35402000	30949000	34084000	1.45211	0.00584017	1.21725	0.28363	insig
Chloroxine	25097	29178	30586	30873	34022	36435	27483	31791	23259	33036	0.0647972	0.873045	1.01501	0.0214955	insig
Chlorpropamide	3124200	2811200	1885000	2346600	2132800	921880	591440	875590	1305500	1274300	1.53494	0.00105324	0.403967	-1.30769	down
Cholesterol	1088900	1137400	1635200	1526300	1474100	1424500	1519800	1160900	1212800	1100100	0.365003	0.532857	0.935324	-0.0964618	insig
Cholesteryl hemisuccinate	195290	205720	94178	234480	150870	184400	124390	233400	83138	214150	0.152806	0.831226	0.953369	-0.0688927	insig
Cholic acid methyl ester	158610	110900	172140	189410	141950	135610	143090	128460	141370	162660	0.432773	0.432697	0.920027	-0.120252	insig
Choline	2395600	1948800	2259100	2821600	2667700	1110100	1474800	1102400	1545900	1490000	1.57053	0.000670404	0.555967	-0.846928	insig
Chorismic acid	1242200	1427500	1153000	2292000	1177600	973510	1055800	873560	806050	698990	1.31426	0.0521054	0.604461	-0.726279	insig
Chymostatin	847270	858360	1057800	1117100	1196000	904680	927710	879210	1029100	957500	0.559466	0.355805	0.925475	-0.111735	insig
Cidofovir	21744000	26044000	25107000	21043000	25493000	12331000	17153000	13129000	26553000	14759000	1.20927	0.048545	0.702707	-0.509005	insig
Cilastatin	71157	105580	124780	72907	113250	104220	93185	126680	107800	105360	0.549114	0.445717	1.10165	0.139663	insig
Cilnidipine	181700	172890	179280	99317	232030	122410	116620	167770	185050	134600	0.536855	0.306397	0.839616	-0.252199	insig
Cinromide	297220	286890	282120	249840	238410	167840	180440	205460	137410	166360	1.54855	0.000238407	0.633092	-0.659514	insig
Ciprofibrate	1036300	1197000	974080	953550	991520	1094500	911480	942070	1045900	1011600	0.303996	0.609408	0.971489	-0.04173	insig
Ciprostene	1361400	1524400	1459900	1201000	1394300	1351500	1327500	1212400	1415100	1425100	0.338351	0.549039	0.969831	-0.0441941	insig
cis-2-Methylaconitate	25870	35374	39295	39558	42096	37747	41078	28513	35627	32342	0.194098	0.711407	0.962205	-0.0555839	insig
cis-4-Hydroxy-D-proline	2075800	2015600	1912000	2204200	2231900	2091900	2358000	2233200	2214900	1940700	0.482219	0.413206	1.03824	0.0541391	insig
Citraconic acid	9	9	9	9	9	6119800	9076400	5190000	5922700	8991100	1.72766	0.00100329	784444	19.5813	up
Citramalic acid	1291900	1736000	1651400	1451000	1465900	1596300	2099600	1985200	2028100	1623300	1.16665	0.0327277	1.22857	0.296986	insig
Citric acid	51742000	60669000	64384000	48409000	43913000	61125000	48448000	52867000	54513000	67992000	0.399997	0.553848	1.05881	0.0824499	insig
Clitidine 5'-phosphate	55221	43404	30858	53983	45419	40468	42113	50588	48236	46416	0.0570265	0.966041	0.995351	-0.00672218	insig
Clofarabine 5'-monophosphate	27207	41669	39860	24227	34446	28921	11036	19409	34624	17577	1.00998	0.0746247	0.666434	-0.585467	insig
Clofibrate	597820	585880	634870	664780	703100	750420	645250	684400	640920	542530	0.197911	0.712527	1.02419	0.0344789	insig
Clonazepam	545640	514920	516720	476950	484150	357970	371730	447450	459000	461760	1.3055	0.0133988	0.826476	-0.274955	insig
Clopyralid	946130	807250	845890	743860	901140	932800	3757000	743030	710850	691700	0.404252	0.436195	1.6105	0.687505	insig
Clozapine	159110	173540	172330	239570	255590	277360	290230	285910	340470	241590	1.30851	0.0094645	1.43536	0.521412	insig
Clusin	118490	163480	142950	125590	133880	114640	116740	108680	156170	172130	0.204242	0.836786	0.976578	-0.0341933	insig
CMP-N-acetylneuraminic acid	4038500	4639200	4215800	3736200	3795000	11125000	16040000	14028000	11714000	10440000	1.68878	0.000984939	3.10149	1.63296	up
Cnicin	245730	165230	204660	192410	242490	75154	107720	141420	113230	59537	1.47266	0.000777197	0.473157	-1.07961	down
Coffeasterene	11182000	11605000	10996000	8766300	10697000	12683000	11551000	11672000	12541000	10306000	0.876708	0.130271	1.10342	0.141981	insig
Confertifoline	14621	12980	6659.7	15905	11619	14107	14974	9331.5	14448	9277.3	0.0720595	0.973395	1.00572	0.00822154	insig
Corey PG-lactone diol	164970	139230	262630	27653	210400	48133	140950	312880	157740	18234	0.321495	0.706839	0.84228	-0.247628	insig
Cortexolone	24136	39209	28552	6113.7	30978	240530	237440	239870	265470	289740	1.62159	8.20767e-07	9.86947	3.30297	up
Costunolide	15171	13476	20122	11546	22376	26944	25112	10070	11599	42264	0.468809	0.332967	1.40268	0.488186	insig
Coumarin-SAHA conjugate	103730	371460	146720	90497	114770	80184	77407	104490	75314	77945	1.02046	0.191069	0.502117	-0.993903	insig
Creatine	9	34729	14675	17741	9003.7	10487	14539	13710	13095	9	0.0727162	0.472883	0.680693	-0.554924	insig
Creatine phosphate	262000	270980	224140	997470	565090	234950	550180	528250	751960	560510	0.371869	0.728173	1.13199	0.178859	insig
Creatinine	1474500	1472000	2000300	1440700	1837200	1224200	1984800	1201500	1505500	1486200	0.578487	0.393515	0.899996	-0.152009	insig
Creosol	465950	554820	465700	525640	485340	368020	430800	537160	521070	385530	0.777218	0.237215	0.897948	-0.155296	insig
Crocetin	19087	18640	9473.8	15603	16036	17853	13665	13641	11918	27641	0.175754	0.734754	1.07456	0.103744	insig
Cyanidin	20318000	32663000	31653000	33241000	32665000	30344000	19366000	21760000	29128000	22977000	0.834233	0.137465	0.820878	-0.28476	insig
Cyclic ADP-ribose	115970	97381	80067	121890	121180	196240	168480	332640	186250	252830	1.50144	0.0138045	2.1183	1.0829	up
Cyclic AMP	444500	692320	543330	881560	542060	482720	598900	487040	548290	401390	0.782014	0.213769	0.811381	-0.301549	insig
Cyclo(Phe-Glu)	44862	48721	39629	60071	51714	46667	55137	64248	67980	97041	0.980229	0.117779	1.35133	0.434385	insig
Cyclo(Pro-Glu)	111280	73817	57904	104280	88803	108430	178500	117130	155590	211950	1.29935	0.0211212	1.76938	0.823247	insig
Cyclopassifloic acid E	139920	197220	146700	163450	148090	161230	158020	140190	157390	154730	0.218673	0.680855	0.970052	-0.0438659	insig
Cyclopentylglycine	578260	485990	339150	137050	271040	4289100	2274100	1689800	2423600	1376700	1.57667	0.0147842	6.6538	2.73418	up
Cyclopiazonic acid	628420	863330	948070	903620	835810	918320	586680	789580	801880	871610	0.310013	0.608422	0.949469	-0.0748066	insig
Cyromazine	30875	23161	30218	27518	46105	29533	49671	11582	28204	29868	0.300409	0.808954	0.942873	-0.0848643	insig
Cys-Glu-Arg	139460	89829	133100	92953	94860	161480	104310	99925	120340	115700	0.445282	0.520849	1.0937	0.129215	insig
Cys-Gly	232330	151850	158880	130360	166640	98560	92150	100210	113370	123000	1.42445	0.0189729	0.627681	-0.671896	insig
Cys-His-Lys	1422800	1362000	1850300	1872400	1615600	1483900	1585400	1445000	1683100	1376900	0.528888	0.389821	0.93244	-0.100918	insig
Cys-His-Phe	55378	74178	40617	42393	50065	39785	46806	32820	68023	48350	0.41928	0.542386	0.897777	-0.155571	insig
Cys-Phe	21160000	17243000	20587000	24485000	20468000	15715000	13827000	12851000	17564000	12743000	1.4584	0.00318415	0.699422	-0.515765	insig
Cys-Phe-Lys	74757	193590	209970	285590	160010	135180	317440	288780	188910	233810	0.565413	0.342612	1.25998	0.333405	insig
Cysteine-glutathione disulfide	5227500	4704800	4032200	7935200	4818600	3665800	4930200	3940000	8961700	7090300	0.0747371	0.76726	1.06998	0.0975815	insig
Cytarabine	1505100	1791700	1199500	2400000	1103700	1232500	1182400	1083100	1799000	1212900	0.648795	0.304161	0.813738	-0.297365	insig
Cythioate	113980	123180	148570	141850	122720	143630	103600	150110	135520	123420	0.0327607	0.912059	1.0092	0.013206	insig
Cytidine	1386800	1387600	1170600	1737600	1191000	814700	1663800	1174000	1190700	1017800	0.73291	0.27946	0.852683	-0.229919	insig
Cytidine 2',3'-cyclic monophosphate	48638	9	36851	9	9	9	28302	14032	21061	9	0.267026	0.725881	0.741534	-0.431416	insig
Cytidine 5'-diphosphate	1470500	1018100	961820	1327700	920900	646020	1007200	1211600	1116000	1063300	0.525532	0.3962	0.885086	-0.176111	insig
Cytidine 5'-diphosphate trisodium salt	624820	629840	641670	700120	680470	597180	617980	691650	691670	672370	0.0714105	0.961941	0.998148	-0.00267485	insig
Cytidine 5'-diphosphocholine	2713400	2556700	3698000	2490800	2421200	1370000	2424300	2257400	1302900	2861700	0.969221	0.0961796	0.736039	-0.442145	insig
Cytidine 5'-monophosphate	4926100	3455700	5348100	3835900	3733900	8466500	9208900	5937300	5653600	6959800	1.43471	0.00881141	1.70078	0.766196	insig
Cytochalasin H	843740	1014700	1607500	1246700	1692100	558280	954350	880970	1449300	953770	0.826225	0.178178	0.748925	-0.417107	insig
Cytosine	560140	848750	799150	895030	603960	1908600	2188800	1257800	2348000	1626200	1.56758	0.00298667	2.51668	1.33152	up
D-4'-Phosphopantothenate	463230	291530	372990	381820	379920	241930	163380	233360	176830	242460	1.51273	0.00144496	0.559918	-0.836712	insig
Daidzein	95561	167210	157940	193560	150970	103440	157910	141670	100780	99346	0.82007	0.149688	0.788178	-0.343407	insig
D-Allose	949450	1096000	898850	595810	683650	542740	472030	466380	630250	370460	1.36317	0.0144532	0.587595	-0.767106	insig
DAN-1 EE	2038800	2364700	2262400	1722800	1851800	1097200	1215500	1136600	1495800	1073200	1.57787	0.000666071	0.587696	-0.766858	insig
Dapsone hydroxylamine	383380	368080	327730	333710	330200	364020	332730	315990	358410	358020	0.0967385	0.85398	0.992008	-0.0115756	insig
D-Arabitol	21039	29356	25166	31282	27561	12236	27521	25165	14032	38074	0.559669	0.521686	0.870718	-0.199722	insig
Darunavir	257220	356870	294110	362240	255450	260600	237040	251180	499190	428000	0.177381	0.628274	1.09838	0.13538	insig
D-Calcium pantothenate	1019900	687770	1034100	1581500	2031100	4761200	3448000	3319500	4719800	2533900	1.49979	0.00209629	2.95582	1.56356	up
D-Cellobiose	1308000	1304300	729680	899220	995660	1567000	3845200	2324200	3016800	5269300	1.46156	0.0266896	3.05956	1.61333	up
Dehydroascorbic acid	181480	219060	215930	99096	164670	187400	221690	164410	176150	199780	0.440994	0.585984	1.07861	0.109171	insig
Dehydrocarpaine II	247560	224180	248680	362230	359490	286400	241950	153430	248630	227380	0.822055	0.166462	0.802828	-0.316838	insig
Dehydro-L-ascorbic acid dimer	76040	92662	103540	84658	77900	93459	89752	110930	86322	83683	0.52253	0.42562	1.06749	0.0942267	insig
Dehydrospermidine	11390	14073	12870	16763	15430	9	9	9	9	20537	1.37842	0.0705383	0.291708	-1.7774	down
Delphinidin-3-O-sambubioside	2360800	2190000	2193000	1633900	2299900	5831500	6672400	4481500	5300500	7162900	1.66128	0.00092291	2.758	1.46362	up
Demethylphylloquinone	378510	224650	684040	705280	447290	426480	461290	324320	268550	296570	0.630005	0.23614	0.728433	-0.457131	insig
Demeton O	207290000	221840000	230550000	223920000	214920000	224540000	208000000	210800000	228350000	208970000	0.382627	0.558028	0.983742	-0.0236484	insig
Demeton-S-methyl	355930	307820	182110	579740	419540	256430	184490	285460	292950	430870	0.533978	0.339739	0.785957	-0.347478	insig
Deoxycytidine	170110	220850	213570	192770	176500	449580	482040	425830	599490	510520	1.67721	0.000265232	2.53385	1.34133	up
Deoxygedunin acetate	350500	350030	277510	324730	315300	196890	209790	206200	176580	214100	1.63741	0.000202875	0.62022	-0.689147	insig
Deoxyguanosine	167810	202070	156610	220290	192230	317470	467560	416060	414620	425790	1.63715	0.000253906	2.1741	1.12042	up
Deoxyguanosine 5'-monophosphate	556990	617860	694770	1062700	920830	511300	895080	610510	755050	246550	0.68344	0.286723	0.783382	-0.352211	insig
Deoxytubulosine	9	2929.7	3236.9	3510.4	2056.3	16991	57095	31064	90606	212940	1.30902	0.0865821	34.8054	5.12124	up
D-Erythritol 4-phosphate	1086500	1322900	1465500	875990	980620	747550	571920	755880	933850	594740	1.35078	0.0135102	0.628794	-0.66934	insig
D-Erythrose-4-phosphate	1193200	1957800	1921500	1710700	1911500	1411100	1344600	1117000	1304300	1342700	1.19823	0.0353376	0.749848	-0.415331	insig
Desmedipham	2157100	2565600	2477900	2389500	2361600	2325300	2478100	2161000	2509800	2378900	0.134787	0.836313	0.99175	-0.0119514	insig
Desmethylclomipramine	312640	324110	360730	326450	302170	365640	288790	324100	360960	358480	0.444512	0.443457	1.0442	0.062395	insig
Desmethyldeschlorobenzoyl indomethacin	460390	486720	427240	453610	409120	477270	424990	462790	427620	457330	0.121577	0.882535	1.00578	0.00830815	insig
Desoxycortone	26327	23484	9343.6	8593.1	74743	211140	225460	134530	212400	433770	1.54014	0.0112184	8.54301	3.09475	up
Desoxymethasone	970510	864050	762260	687460	730250	796710	823640	670660	817520	701760	0.366822	0.519294	0.949125	-0.0753303	insig
Dexanabinol	490400	387330	402300	311560	578360	294560	340540	462300	553700	703270	0.169549	0.684726	1.08499	0.117679	insig
Dextromethorphan	103600	167480	235720	153250	101110	173780	197590	97475	153330	116570	0.0365773	0.887886	0.970552	-0.0431233	insig
D-Fructose	8790100	7805700	6853500	7655000	7480900	8382400	8064000	6446300	7577000	6480400	0.395942	0.538573	0.957624	-0.0624693	insig
D-Fructose 6-phosphate	21960000	76038000	50222000	58637000	94559000	136710000	170270000	60969000	115240000	139390000	1.15222	0.0218368	2.06551	1.0465	up
D-Fructose-1,6-bisphosphate	37222000	44247000	53760000	75856000	66508000	89879000	138940000	114030000	157060000	99198000	1.46508	0.00364408	2.15822	1.10984	up
D-Galacturonic acid	158480	227850	179660	135060	249700	195700	234880	164240	283780	190000	0.490926	0.452369	1.12395	0.168584	insig
D-Glucarate	236590	309220	255150	271580	260730	224870	333720	181330	170980	236070	0.752945	0.283809	0.860268	-0.217141	insig
D-Glucoheptose	1462100	1380500	1401000	1315900	1268900	1366400	1312500	1400600	1507000	1533400	0.612446	0.311045	1.04269	0.0603094	insig
D-Gluconic acid	76298	124240	100540	91576	99936	112520	85131	78129	82212	109890	0.26704	0.655432	0.949841	-0.0742426	insig
D-Glucono-1,5-lactone	33643	32360	15647	73582	70256	75565	61712	34679	67626	65789	0.719659	0.273282	1.35427	0.437512	insig
D-Glucosamine 6-phosphate	420730	533550	445950	413640	592350	1700100	1192300	980490	699240	1160200	1.53069	0.0139038	2.3823	1.25235	up
D-Glucosaminic acid	31690	39778	51324	32532	57188	21612	13303	30864	20915	31690	1.26515	0.0180446	0.55707	-0.84407	insig
D-Glucose	949450	1096000	898850	595810	683650	542740	472030	466380	630250	370460	1.36317	0.0144532	0.587595	-0.767106	insig
D-Glucose 6-phosphate	25171000	43094000	46298000	36583000	64846000	75095000	113350000	65169000	107510000	89391000	1.41285	0.00396376	2.08579	1.0606	up
D-Glucuronic acid	158480	227850	179660	135060	249700	195700	234880	164240	283780	190000	0.490926	0.452369	1.12395	0.168584	insig
D-Glucuronolactone	128800	66445	73979	127000	110460	57061	48683	53427	45210	35278	1.46342	0.0131121	0.472995	-1.0801	down
D-glycero-D-manno-Heptose 7-phosphate	10905000	16630000	15653000	12694000	18878000	17356000	27643000	12627000	27211000	21388000	0.941108	0.0990705	1.42088	0.506785	insig
D-Homocysteine	596340	489660	446500	664100	582070	381990	684890	375260	465340	515310	0.664888	0.333936	0.871924	-0.197725	insig
Diacetylrhein	485690	421900	501390	461530	483540	270620	191330	274520	256960	210230	1.6428	7.4313e-06	0.511315	-0.967717	insig
Diatrizoic acid	34418	48043	50066	22536	46146	53251	56264	48858	48673	72206	1.06128	0.05084	1.38787	0.472873	insig
Dichlorophen	26212	33924	32613	32621	27225	23533	38478	27470	39430	28699	0.074452	0.785923	1.03286	0.0466514	insig
Dichloroprop-P	94439	90450	157500	150420	140640	95407	81875	88795	127550	156920	0.513503	0.431783	0.869126	-0.202363	insig
Dichlorprop	1359200	1333700	1972000	1346000	1632000	1715200	1477300	1774300	2136700	1844500	0.873217	0.149734	1.17076	0.227445	insig
Diclomezine	149740	131530	102370	106050	221020	9	101170	9	9	9	1.42548	0.00334772	0.142401	-2.81197	down
Dicyclohexyl phthalate	184090	197380	186080	156670	171430	218160	177480	153000	164070	155310	0.269946	0.7022	0.969151	-0.0452068	insig
Didanosine	11640000	15957000	16783000	14115000	18387000	12423000	8797300	8994500	12568000	9545500	1.34145	0.0103291	0.680631	-0.555054	insig
Diethyl 2-methyl-3-oxosuccinate	85024	90251	66272	77946	62476	83373	65006	109170	89087	77122	0.523316	0.384108	1.1094	0.149785	insig
Diethylcarbamazine N-oxide	28819	20073	16619	33035	27624	24487	45254	23289	19843	25692	0.258029	0.660342	1.09824	0.135194	insig
Diethylstilbestrol diphosphate	135210	178370	209540	229040	217560	283150	423870	284750	476960	345660	1.43692	0.00828447	1.87105	0.903844	insig
Diflunisal	325910	351860	326580	272540	332060	332780	219940	395450	237800	355660	0.296848	0.727062	0.958159	-0.0616629	insig
Dihydrocodeine	28919	13538	19224	47048	26515	262500	517300	268860	365290	1034300	1.63774	0.0322645	18.1025	4.17811	up
Dihydro-D-sphingosine	89073	66289	85126	54920	85289	71522	95423	36594	60324	62765	0.567445	0.380702	0.857974	-0.220995	insig
Dihydrojasmonic acid	117450	123520	116770	131760	103760	120420	129540	112890	124550	142090	0.608386	0.311349	1.06107	0.0855189	insig
Dihydroresveratrol	31086	26621	12747	19497	34496	21346	24340	31483	31118	19122	0.18684	0.9028	1.0238	0.0339357	insig
Dimefuron	1054400	1050400	1095500	1070300	1092300	984730	1069600	1045900	1186800	1052200	0.145898	0.896019	0.995586	-0.00638165	insig
Dimethyl succinate	6535000	6818500	7352700	6271700	6771300	7816500	6947200	7975600	7608600	7032800	1.19022	0.0297894	1.1076	0.14744	insig
Dimethyl sulfoxide	6793300	7244300	7218100	6675800	6578300	7208600	7439600	7065500	7239900	6957000	0.917667	0.129041	1.04059	0.0574036	insig
Dimethylmalonic acid	27705	30377	28141	55510	58446	1339400	1575200	1373700	1061000	1661600	1.70853	0.000191222	35.0232	5.13024	up
Diosgenin	44849	52365	62149	28679	44902	155400	539200	223750	458440	876970	1.57536	0.0342862	9.67512	3.27428	up
Diroximel fumarate	1337000	1166200	1308200	1193400	1481200	924200	1002600	1208700	1303500	1467500	0.634698	0.345791	0.910654	-0.135026	insig
Disuccinimidyl suberate	466980	518160	412300	416980	465750	395020	408210	397870	405310	439860	1.0725	0.072802	0.89742	-0.156145	insig
Dizocilpine	39557	49123	70427	56942	67278	124130	118480	138930	138730	99598	1.57952	0.000115287	2.18782	1.12949	up
DL-2-Aminooctanoic acid	226930	105420	157170	351150	208450	301070	721290	397970	738440	1887400	1.29242	0.101365	3.85673	1.94738	up
DL-2-Hydroxystearic acid	317660	389710	317050	292650	318260	398480	749390	472500	484040	1974400	1.13662	0.17383	2.49418	1.31857	up
DL-2-Methylglutamic acid	325300	414640	402540	246280	272170	1375300	914650	654540	1097800	784410	1.58454	0.00590179	2.90602	1.53905	up
DL-3,4-Dihydroxymandelic acid	44581	41838	47866	15095	22725	258330	109570	171890	192620	150550	1.58588	0.00340526	5.13036	2.35906	up
DL-Carnitine	4858700	4350500	4796300	4719800	5563100	11191000	10162000	12408000	10405000	11595000	1.70072	1.15502e-05	2.29579	1.19899	up
DL-Citrulline	1036500	553680	808390	1788800	1067900	444050	613920	569360	740620	820310	1.0332	0.11683	0.606679	-0.720996	insig
DL-Coniine	505300	427370	578410	511750	559620	391900	552660	424300	453330	474990	0.823946	0.16951	0.889535	-0.168877	insig
DL-Leucine	488390	526580	471270	394280	627110	494500	606830	567320	597410	598250	0.88684	0.149438	1.14224	0.191863	insig
DL-Ornithino-L-alanine	544850	763560	760590	1256700	1844000	2258300	2050000	3284300	4351200	2485700	1.42445	0.00792592	2.79117	1.48087	up
DL-O-tyrosine	37570000	42545000	36414000	37248000	44453000	36793000	44580000	39943000	51571000	46964000	0.749544	0.201991	1.10907	0.149351	insig
DL-Stachydrine	7452300	8854400	7774600	8615300	8668800	8069800	9114300	7530600	7612700	8134300	0.277233	0.659718	0.978153	-0.0318676	insig
D-Malic acid	22192000	22315000	28612000	20461000	28010000	22752000	25248000	20717000	27439000	28378000	0.175293	0.795341	1.02421	0.0345151	insig
D-Mannitol	48150	77615	65031	96862	118050	120610	110990	141170	111630	145040	1.22874	0.0176174	1.55146	0.633627	insig
D-Mannose	8790100	7805700	6853500	7655000	7480900	8382400	8064000	6446300	7577000	6480400	0.395942	0.538573	0.957624	-0.0624693	insig
D-Mannose 6-phosphate	25171000	43094000	46298000	36583000	64846000	75095000	113350000	65169000	107510000	89391000	1.41285	0.00396376	2.08579	1.0606	up
D-Melezitose	33351	33352	31812	38013	27196	30273	22849	35918	32751	39507	0.154745	0.887721	0.985182	-0.0215373	insig
D-myo-Inositol-1,4-bisphosphate	11163000	16156000	14947000	20611000	19286000	24320000	40172000	41266000	52086000	30428000	1.47345	0.00873716	2.29145	1.19626	up
D-myo-Inositol-4,5-bisphosphate	77798	80472	65256	60113	77732	22156	24131	46929	65195	26812	1.34773	0.00948803	0.512556	-0.964217	insig
Dobutamine	25614	26132	10209	13771	36139	9	9	9	24545	9	1.40454	0.0328304	0.219738	-2.18614	down
Docosahexaenoic acid (DHA)	5330600	7035400	6955200	6354200	7847600	7375300	7656100	5974700	8408600	8298800	0.726082	0.203154	1.125	0.16993	insig
Docosahexaenoyl ethanolamide	4099200	5359500	6149700	3450200	4199500	16773000	45030000	20739000	34094000	103580000	1.56687	0.0661208	9.46836	3.24311	up
Docosahexaenoylglycine	12957	30425	24433	12902	27456	55524	288920	62964	246950	1737700	1.357	0.224644	22.1133	4.46684	up
Dodecanedioic acid	9854	5366	9012.9	7657.3	10139	28659	33779	19585	25550	31890	1.62902	0.000764056	3.31824	1.73042	up
Doramapimod	2519600	2762000	2026300	3455900	3197900	3059100	2545800	2514600	2098900	1654800	0.668339	0.260509	0.850412	-0.233766	insig
D-Ornithine	735150	859590	828290	991820	1037300	2031200	1374600	1344600	1127100	2451100	1.38729	0.0334879	1.87069	0.903572	insig
Doxazosin	166400	206810	229340	132820	195610	138030	92499	152680	132420	111710	1.25267	0.0190138	0.673848	-0.569505	insig
D-Pantothenate sodium	815700	818080	927880	1232100	1043800	1257800	1369200	1590400	1365300	925510	1.12152	0.0399242	1.34535	0.427981	insig
D-Phenylalanine	10106000	10913000	11411000	9782000	10413000	9214700	11238000	10182000	11903000	11541000	0.260774	0.627691	1.02762	0.0393121	insig
D-Pipecolic acid	336140	441390	376270	476450	400830	286290	235820	278110	212250	311210	1.47549	0.0020459	0.651712	-0.617693	insig
D-Proline betaine	2092400	2606800	2370000	2257300	2303100	2178900	2329300	2142200	2145800	2272400	0.669575	0.270978	0.951761	-0.0713287	insig
D-Ribono-1,4-lactone	413320	610090	481440	524660	533940	1026300	1356200	1045200	1143200	1090100	1.65808	8.15724e-05	2.20835	1.14297	up
Drofenine	21963	32015	85666	325900	153840	20522	21201	15767	14503	32667	1.19602	0.138169	0.168974	-2.56512	down
Droperidol	75441	72169	71089	71645	82551	87714	81977	77491	78488	51059	0.0277092	0.913156	1.01028	0.0147576	insig
D-Sorbitol	48150	77615	65031	96862	118050	120610	110990	141170	111630	145040	1.22874	0.0176174	1.55146	0.633627	insig
D-Sucrose	166000	352630	238380	154850	379640	470210	640410	371430	707190	652510	1.37922	0.00501803	2.20035	1.13773	up
D-Tagatose	949450	1096000	898850	595810	683650	542740	472030	466380	630250	370460	1.36317	0.0144532	0.587595	-0.767106	insig
D-Trehalose	2441.7	6944.9	4884.3	5107.2	3321.3	7325.5	18931	6844.6	23010	7463.6	1.23945	0.0748285	2.80072	1.4858	up
Dulcitol	48150	77615	65031	96862	118050	120610	110990	141170	111630	145040	1.22874	0.0176174	1.55146	0.633627	insig
D-Xylulose 5-phosphate	24790000	26345000	28026000	28482000	29843000	24717000	27206000	28049000	30804000	26311000	0.0729805	0.953953	0.997098	-0.00419295	insig
E3040 sulfate	4557.9	7533.5	5544.3	8466.7	10163	5857.6	9670.2	5597.9	7159.8	8931.6	0.130469	0.886668	1.02624	0.0373719	insig
Ecgonine	53363	60877	51624	58390	63802	65561	32236	50766	65468	73441	0.157538	0.988433	0.997973	-0.00292787	insig
Edaravone	534220	505250	420120	438520	495560	554410	421950	645050	512090	496640	0.62258	0.304734	1.09879	0.135915	insig
Eicosanoyl ethanolamide	2505200	2468700	3408400	4316900	4699100	4174800	5492600	4108000	4613700	4194300	0.984705	0.0930775	1.29802	0.376316	insig
Eicosapentaenoic acid (EPA)	1791000	2659700	2930200	1723600	2840700	4129100	4611500	4392700	3263500	4230800	1.45716	0.00113287	1.72685	0.788145	insig
Eicosapentaenoyl serotonin	158100	120380	102020	113460	121770	101770	94860	62424	45686	101090	1.14632	0.0228703	0.659104	-0.601422	insig
Emodic acid	1332300	1443100	1451500	1458000	1541600	1349400	1419200	1353000	1333700	1269100	1.13238	0.0431966	0.93052	-0.103892	insig
Enalapril	300070	352390	264370	315320	328170	299850	318360	327620	325540	285150	0.00367205	0.965339	0.997565	-0.00351782	insig
Enalaprilat	69421	71089	50797	68790	64951	38999	76529	53891	97652	76715	0.0315147	0.742884	1.05765	0.080858	insig
Endomorphin-1	165800	130130	180590	163140	190260	124420	169300	131440	174160	193840	0.303879	0.672758	0.955707	-0.0653604	insig
Enterocin 900	1245600	1534600	1778500	2035400	2009300	1523300	1572900	1421800	1694100	1798900	0.369315	0.497605	0.931144	-0.102925	insig
Epinephrine	2882900	4005400	2979300	4246200	4648700	3653500	3232300	5641100	4403900	5429700	0.652067	0.260118	1.19177	0.2531	insig
Eplerenone	202940	203780	177100	119120	173440	489250	373370	500700	483250	372670	1.63305	0.00016893	2.53228	1.34044	up
Ergocornine	1495000	1890100	1461300	1821800	1508000	2905400	2552900	2675400	2105100	2314400	1.54027	0.00123	1.53533	0.618553	insig
Ergosta-5,7,22,24(28)-tetraen-3β-ol	26188	32596	26156	32812	33020	82618	254430	89928	168420	732390	1.46576	0.123118	8.80658	3.13858	up
Erinacine B	143030	197880	210610	69556	316320	105810	86663	138060	177470	153490	0.538572	0.26118	0.705671	-0.502933	insig
Erinacine E	144310	117090	137850	150880	137270	153860	173550	154970	233830	208620	1.25151	0.0360213	1.3454	0.428038	insig
Eriodictyol	29149	51822	43729	53628	50854	23077	42124	35469	26923	20297	1.16839	0.0278946	0.645295	-0.631969	insig
Erythrityl tetranitrate	543800	596790	595760	614010	558390	584950	529360	577520	527130	641780	0.254289	0.711157	0.983495	-0.0240109	insig
Erythronolide B	157500	121630	155440	82487	191020	99540	68180	133780	130920	137730	0.605327	0.262676	0.805209	-0.312565	insig
Erythrose	20083	25162	25698	20756	16874	13192	25624	26224	14536	18893	0.450383	0.546322	0.906938	-0.140924	insig
Estradiol cypionate	20052	42414	22957	41853	34174	31324	26251	19333	21949	20212	0.830478	0.154106	0.737498	-0.43929	insig
Ethionamide	2033400	1959400	2028600	1738000	1869700	1897200	1948100	2028200	2329700	2040300	0.728437	0.227426	1.06381	0.0892359	insig
Ethofumesate	69802	74944	56101	54168	64441	32524	44196	38608	34237	34349	1.58257	0.000866378	0.57571	-0.796586	insig
Ethyl 2,4-dihydroxy-6-methylbenzoate	1982300	1684100	2134700	1953800	1822200	2019000	2069300	2393800	1919800	2218600	0.9527	0.101288	1.10895	0.149191	insig
Ethyl 3,4,5-trimethoxybenzoate	391110	369350	370250	353140	369310	366820	381280	321740	346380	357210	0.737474	0.218323	0.956976	-0.0634451	insig
Ethyl dodecanoate	665940	613430	594820	680010	654240	624210	706920	633230	621630	707420	0.385328	0.526442	1.02648	0.0377101	insig
Ethyl salicylate	3258000	3065000	2969400	2998400	2933300	3182800	2953800	3233500	3434700	3217800	0.872747	0.136926	1.05245	0.0737513	insig
Ethyl-L-NIO	4883100	5163000	6373700	5002800	4678100	2802300	4920200	4503900	4935400	5855400	0.632826	0.328477	0.881861	-0.181376	insig
Etobenzanid	180520	198240	193170	174000	167130	177190	155300	170230	179030	160240	0.962326	0.0940538	0.922163	-0.116907	insig
Evoxanthidine	1371300	1629000	1488100	1390000	1540600	935930	990160	1629400	1365100	1459500	0.820043	0.20636	0.859966	-0.217648	insig
Exaltolide	2138200	1629500	1832500	1547200	2793800	2236400	2307000	2275400	2288600	2253000	0.804001	0.277209	1.14276	0.192522	insig
Febuxostat	221390	262640	216690	208390	218610	221500	239170	205460	239220	222040	0.0239003	0.99556	0.999707	-0.000422232	insig
Fenamidone	135430	140530	286410	143660	266050	96424	199890	77254	46320	41297	1.16367	0.0503306	0.474431	-1.07573	down
Fenazaflor	632040	715390	621750	586720	599010	675130	659530	594370	678400	690480	0.606641	0.343626	1.04533	0.0639532	insig
Fenoldopam	450920	472650	332320	476490	364240	72372	156430	154250	190700	87072	1.57156	8.44484e-05	0.315185	-1.66573	down
Fenpiclonil	2157700	1917500	2098100	1936000	1818600	2037800	1982900	1874200	1913200	1804700	0.473568	0.424942	0.968261	-0.0465319	insig
Fentanyl	59176	113070	122270	91159	81427	72117	113060	58893	85651	61150	0.583466	0.340207	0.8368	-0.257045	insig
Fenthion	884630	557850	576310	559270	731010	618980	718140	775390	735940	708180	0.516246	0.506121	1.07481	0.104085	insig
Fenuron	1722900	1778700	1768100	1679200	1498700	1918700	1745600	1595300	1667400	1465200	0.0866701	0.906759	0.993442	-0.00949246	insig
Ferruginol	110880	121770	181150	118300	119200	171050	447400	208840	370040	935590	1.29743	0.0964274	3.27487	1.71144	up
Fingolimod	331310	271630	187420	368360	232080	282970	246510	227630	260730	306400	0.125299	0.721744	0.952143	-0.0707504	insig
Flavin adenine dinucleotide (FAD)	1208300	1079500	1458000	1435100	1555500	1140300	1264200	1244000	1302600	1133000	0.736747	0.2229	0.903168	-0.146934	insig
Flavin mononucleotide (FMN)	357260	433550	331500	443200	672470	344890	403250	341270	454750	322370	0.65879	0.301877	0.834024	-0.261838	insig
Flucytosine	37363000	28612000	31431000	45762000	35006000	24218000	21747000	23350000	27553000	33273000	1.24126	0.0308785	0.730415	-0.453211	insig
Fludarabine 5'-monophosphate	2543700	2425100	1962800	2321600	2138700	2388500	2336400	2364500	2538000	2274000	0.550891	0.402085	1.04472	0.0631229	insig
Flumiclorac-pentyl	180270	163460	166750	221100	386770	810450	596890	581430	560040	386660	1.50346	0.00286469	2.62482	1.39222	up
Flunitrazepam	883430	800320	817540	756040	762870	760350	727790	745520	719180	802710	0.970751	0.0941675	0.93417	-0.0982431	insig
Fluometuron	180960	236580	283870	341880	342900	308260	181800	245050	295650	339280	0.0413932	0.940122	0.988349	-0.016907	insig
Fluoroacetaldehyde	14904000	17688000	16176000	16923000	16476000	17319000	16304000	16449000	17162000	16108000	0.282772	0.666361	1.0143	0.0204846	insig
Folic acid	127210	101490	123830	113840	128230	26043	32251	23132	48808	43026	1.64587	2.20638e-06	0.291389	-1.77898	down
Folinic acid	65650	52826	77265	45396	84331	53453	57070	62394	81318	47627	0.27672	0.625226	0.927471	-0.108627	insig
Forchlorfenuron	398610	405480	428630	410220	431570	367780	357280	408980	396200	354780	1.26233	0.0217856	0.908658	-0.138191	insig
Formetanate	754280	775780	680990	738060	708650	686520	733850	762570	840940	630300	0.0671168	0.986067	0.999021	-0.00141272	insig
Fosfosal	202870	253050	270500	254740	217600	257800	222470	293830	264600	220290	0.369124	0.538297	1.05024	0.070724	insig
Fosphenytoin	1157600	2190900	2729200	3387200	2619000	4298100	5714900	4123500	5196500	4804100	1.38117	0.00105231	1.99746	0.998166	insig
Fragransin B2	2665800	3794600	3058800	3456900	3878600	3161100	4059600	1892400	2586100	4539600	0.26004	0.824792	0.963458	-0.0537059	insig
Free fatty acid (12:0)	324410	355750	320890	365800	398290	431480	533050	501340	526900	891920	1.34998	0.04914	1.63426	0.708634	insig
Free fatty acid (14:0)	17046	13913	15276	15249	14802	15726	16779	14293	19403	21347	0.8549	0.158446	1.14763	0.198656	insig
Free fatty acid (15:1)	2409900	1886600	2159300	1826700	1961700	3121700	2899000	2488700	2462400	2298700	1.34062	0.013765	1.29542	0.373415	insig
Free fatty acid (16:0)	6348.2	6772.3	6943.6	7334.2	7800.6	7117.1	7079.3	6157.8	8503.6	7120.6	0.161903	0.738917	1.02215	0.0316007	insig
Free fatty acid (16:1)	263180	348480	332020	264250	339680	205890	255460	252190	286670	308210	0.940228	0.099451	0.845446	-0.242216	insig
Free fatty acid (18:1)	1051700	1226200	1139500	985470	1161600	1049400	568310	986230	1088100	1063300	0.767709	0.182394	0.85459	-0.226696	insig
Free fatty acid (18:2)	552420	652380	622290	535940	731370	829690	1098400	990890	1179800	1403700	1.52989	0.00507274	1.77821	0.830422	insig
Free fatty acid (18:3)	79693	49256	55149	72701	40244	38853	51503	79232	54119	82239	0.063254	0.877188	1.02997	0.0426052	insig
Free fatty acid (18:4)	14643	19009	19563	17263	35966	29435	64240	38983	72929	117750	1.35835	0.0467764	3.03763	1.60294	up
Free fatty acid (20:2)	107970	138160	144200	109470	150460	170620	196080	155740	171060	215860	1.37922	0.00619005	1.39846	0.483835	insig
Free fatty acid (20:4)	3760900	4181000	4199200	3784000	3905100	3483300	3620200	3387000	3471100	3973100	1.19686	0.0272061	0.904413	-0.144946	insig
Free fatty acid (22:6)	5330600	7035400	6955200	6354200	7847600	7375300	7656100	5974700	8408600	8298800	0.726082	0.203154	1.125	0.16993	insig
Furmecyclox	105480	100310	119290	99996	99474	120750	121130	122710	120980	116980	1.41312	0.012396	1.1487	0.200001	insig
Gal(α1-3)GlcNAc	476550	416880	507910	557090	501060	189330	108860	190200	173290	124330	1.65602	4.79724e-06	0.319583	-1.64574	down
Galactitol	48150	77615	65031	96862	118050	120610	110990	141170	111630	145040	1.22874	0.0176174	1.55146	0.633627	insig
Gallamine triethiodide	408910	452520	359950	464420	455930	409760	287830	392710	453670	354120	0.782104	0.195813	0.886241	-0.174228	insig
Gallic acid	21898	21435	27521	13316	20566	22150	32700	20988	19019	37340	0.720594	0.240451	1.26219	0.335932	insig
Gancaonin R	232240	249040	222500	225930	242770	249070	236180	197720	256140	223090	0.147173	0.864277	0.991232	-0.012705	insig
Ganciclovir	1405600	1733400	1405000	1400300	1345600	1421800	1448300	1229800	1510300	1347000	0.460401	0.457893	0.954362	-0.0673922	insig
GDP-L-fucose	478290	539710	577250	570750	519680	391380	620790	584930	578000	395610	0.35979	0.682145	0.957191	-0.0631205	insig
Gelcohol	705510	481060	559330	535700	608370	738590	952820	962950	689090	1527100	1.29724	0.0545375	1.68533	0.75303	insig
Gemfibrozil	154440	164960	173450	171370	168530	166850	157180	179770	169780	163250	0.0819406	0.875025	1.0049	0.00705112	insig
Geniposide	149510	120620	116210	97544	89283	42895	78575	81112	67944	58884	1.39036	0.00613153	0.574719	-0.799071	insig
Geranyl acetate	63255	73309	66689	55312	77871	47528	42504	91257	74080	63620	0.340106	0.732736	0.948142	-0.0768254	insig
Geranyl phosphate	388730	335450	351420	278870	344200	342320	371670	273220	352060	286600	0.324045	0.592589	0.957143	-0.0631937	insig
Geranylgeraniol	244420	267720	860620	775040	874000	851530	875590	1336600	806130	995220	0.984821	0.0699684	1.60999	0.687052	insig
Geranylgeranyl diphosphate	100490	97481	93958	103730	89051	56183	91113	75033	105350	55158	1.02748	0.10584	0.789827	-0.340392	insig
Gibberellin A12 7-aldehyde	9	16121	24034	16579	14865	9	9	9	9	9	1.41686	0.0218039	0.000628421	-10.636	down
Gibberellin A24	57968	34765	42011	34269	35249	46391	45718	40498	38287	38778	0.266267	0.83119	1.02649	0.0377134	insig
Ginkgolide J	1282400	1585400	1540800	1543500	1663300	1692600	1493300	1572100	1485000	1641400	0.432075	0.5021	1.03532	0.0500812	insig
Ginsenoyne M	9	9	9	23345	9	19298	50846	13431	12290	21626	1.38133	0.0617965	5.02506	2.32914	up
Glabranin	551610	259210	570730	527450	629520	418720	483830	313370	634200	270300	0.501831	0.386259	0.835298	-0.259638	insig
Gln-Arg-Glu	10676000	11796000	13409000	13076000	10274000	20342000	13888000	17616000	13520000	12225000	1.12105	0.0702869	1.30997	0.389537	insig
Gln-Glu-Ile-Arg	86847	57049	48215	92476	81086	96523	91407	65836	86583	89701	0.705208	0.247956	1.17605	0.23395	insig
Gln-Glu-Tyr-Asp	82438	112050	74226	138360	132470	101820	88620	96503	107950	80476	0.459839	0.393649	0.881057	-0.182693	insig
Gln-Gly-Leu	26336	34683	32829	21769	22664	17031	23054	33507	23549	31470	0.318279	0.64115	0.93007	-0.104589	insig
Gln-His-Leu-Phe-Gly	145340	203700	282280	169370	210070	318620	292780	276880	305630	288150	1.35368	0.012827	1.46628	0.552163	insig
Gln-His-Phe-Arg	41940	27457	36536	36673	30257	42264	35016	37324	37670	28601	0.292887	0.650217	1.04635	0.0653639	insig
Gln-Leu-Asn-Arg	5641500	6235200	7487500	7537500	7711400	8592300	7297800	6420600	7052500	6282200	0.214257	0.732951	1.02982	0.0423978	insig
Gln-Lys-Leu	68515	102580	109460	78085	114810	94908	90442	100890	84646	85782	0.0974805	0.740117	0.964554	-0.0520664	insig
Gln-Lys-Leu-Glu	755660	664480	1186700	1262900	1056600	1093700	1142900	999720	921940	1263000	0.498871	0.481613	1.10046	0.138112	insig
Gln-Phe-Trp	72377	104180	77328	65286	89280	101530	94753	97030	77367	101670	0.874898	0.162976	1.15644	0.209693	insig
Glu-Asp-Lys-Glu	133130	138820	129270	125140	156160	171470	165540	165060	152810	149330	1.36477	0.00817365	1.1783	0.236701	insig
Glucobrassicin	4371700	3857500	4610300	3967900	4683500	4305800	3565200	3865100	5455300	4622000	0.0370866	0.866544	1.01501	0.0214888	insig
Glucoraphanin	8119900	7623300	6753900	6591200	6978400	7638000	8253300	6941200	8069000	8340400	0.880177	0.138149	1.08804	0.121727	insig
Glucosamine	52503	51683	29023	47567	69912	24467	30281	36700	40517	30638	1.13915	0.0519337	0.648627	-0.624539	insig
Glu-Cys-Glu-Val-Lys	1186700	1182100	727220	1660600	1493200	1186800	920440	935640	1787400	702660	0.402642	0.57587	0.885296	-0.175768	insig
Glu-Gln	290240	269630	290140	298950	356360	274200	249590	311100	308060	425220	0.16431	0.720779	1.04175	0.0590118	insig
Glu-Gln-Lys-Asp-Arg	300110	299120	416200	213800	517740	254660	77519	237330	252320	189340	1.04183	0.0523963	0.578813	-0.788831	insig
Glu-Glu	2171000	2978400	2183400	2454300	1786200	820560	1274400	674270	1222800	982620	1.56086	0.000912625	0.429839	-1.21813	down
Glu-Glu-Thr-Val-Tyr	86220	86584	84911	82392	80575	35511	51116	52319	78486	75368	1.22021	0.0331721	0.696013	-0.522815	insig
Glu-Ile	7484500	7501100	6834500	7055000	7131400	6879700	7255100	6831000	7428200	6617800	0.591312	0.3404	0.972374	-0.0404161	insig
Glu-Leu	1505700	2143400	2269000	1878800	2001700	1898700	1902500	1547400	1364000	1609200	0.877707	0.118072	0.849285	-0.23568	insig
Glu-Lys-Ser	106330	46191	96196	67234	80031	47688	21967	82346	73191	44070	0.859143	0.133054	0.679985	-0.556424	insig
Glu-Met	26181	24512	46904	13429	30082	14115	18386	14548	22366	22283	0.87073	0.146057	0.649843	-0.621838	insig
Glu-Met-Leu-Val-Ala	167080	137990	121790	109060	109320	14306	27169	69877	52326	49794	1.43575	0.000380026	0.330841	-1.59579	down
Glu-Phe	418980	553150	493550	486900	641670	287620	341230	275980	378640	341900	1.51272	0.00369087	0.626528	-0.674549	insig
Glu-Phe-Leu-Lys	249200	351560	367820	353590	482570	306090	295460	295830	420000	441900	0.106477	0.858383	0.974811	-0.0368059	insig
Glu-Pro	117800	82721	89743	120340	102390	27495	113960	85618	80298	123320	0.590486	0.407218	0.839563	-0.252289	insig
Glu-Pro-Met	216590	175350	264350	117420	258020	57950	125020	50430	60748	54639	1.49581	0.00446462	0.33806	-1.56465	down
Glutaconic acid	9	9	9	9	9	215370	349850	186790	220470	343940	1.72704	0.00160557	29253.8	14.8363	up
Glutaric acid	27705	30377	28141	55510	58446	1339400	1575200	1373700	1061000	1661600	1.70853	0.000191222	35.0232	5.13024	up
Glutathione (oxidized)	4679400	5417400	4630400	5169100	5959200	2108300	3460500	1933400	2995200	3697900	1.46987	0.000933852	0.549024	-0.865058	insig
Glutathione (reduced)	8644400	10158000	6845600	6673300	7745600	7069500	4559100	4087200	5807600	3717200	1.31979	0.0103541	0.629961	-0.666665	insig
Glu-Tyr	779200	762640	690570	1066400	1018800	384580	343080	358230	481760	604600	1.52079	0.002079	0.503114	-0.991043	insig
Glu-Tyr-Asp-Lys	1524100	898000	1052600	912660	1854100	817680	1271000	820090	2038600	837350	0.282434	0.771196	0.926822	-0.109636	insig
Glu-Val	172940	143390	130430	174230	128430	418190	315740	268070	258860	327420	1.60272	0.00259565	2.11935	1.08362	up
Gly-Ala-Asn-Val-Arg	43643	47444	51828	47563	45028	61685	50460	39234	47750	43130	0.13917	0.753553	1.02867	0.0407864	insig
Gly-Ala-Cys-Lys-Val	89754	82264	64040	69253	90929	69297	67213	86532	106960	110700	0.435733	0.431083	1.11221	0.153429	insig
Gly-Arg-Val	167310	195990	187640	156000	158740	150540	175260	148370	165680	201170	0.254137	0.703416	0.971514	-0.0416937	insig
Glyceraldehyde 3-phosphate	11753000	18756000	21810000	17044000	21727000	33061000	38373000	35631000	41575000	39725000	1.56689	4.8397e-05	2.0679	1.04817	up
Glycerol	286120	255050	225810	232600	302530	188600	260790	185870	215140	325620	0.564666	0.43448	0.903165	-0.146939	insig
Glycerol tributyrate	25637	29469	79195	34247	37301	65018	102200	16939	51623	47163	0.424473	0.391698	1.37452	0.458925	insig
Glycerol tricaprylate	6983700	12319000	8603400	11781000	8436800	12414000	6978600	11204000	10136000	7165700	0.0383342	0.976719	0.995312	-0.00677911	insig
Glycerophospho-N-arachidonoyl ethanolamine	4959300	4762900	6839200	5847500	5726100	5074200	5369300	5318300	6048700	6203500	0.0116382	0.956782	0.995699	-0.00621797	insig
Glycerophosphoric acid	4915600	4993400	4272800	4474300	4510800	3703700	3903600	3821200	4490100	4083600	1.31737	0.0116002	0.863396	-0.211906	insig
Glycine	545030	406390	529220	467940	492400	837890	794680	765480	763480	818560	1.65009	2.15165e-05	1.63053	0.705341	insig
Glycine linoleate	25127	27757	24546	25681	26112	49378	73431	48126	50187	80172	1.6147	0.00718597	2.33158	1.22131	up
Glycyl-H-1152	52675	52674	43547	73432	85262	246180	261420	260280	141340	375050	1.60786	0.00533201	4.17527	2.06187	up
Gly-Gly	19275	17372	17374	4198	14644	13423	13425	19169	26848	16167	0.545501	0.404715	1.22191	0.289138	insig
Gly-Gly-Phe	1090200	992250	1218900	1026600	1364400	1114000	1159400	931030	1129200	1057100	0.425941	0.474517	0.947013	-0.0785437	insig
Gly-His	72406	99234	98361	92770	9	62947	9	68687	9	55212	0.416815	0.186827	0.515089	-0.957106	insig
Gly-Leu-Arg-Asn-Gln	256260	232190	282070	369480	283080	274780	231880	264100	313330	288320	0.219353	0.717726	0.964394	-0.0523052	insig
Gly-Phe	688380	1254000	1692300	809640	1492800	428550	991390	1249900	837460	523510	0.826005	0.160243	0.678917	-0.558693	insig
Gly-Phe-Asn	324680	279020	357270	313080	376500	255350	151960	247310	216720	204780	1.42472	0.00182276	0.651977	-0.617108	insig
Gly-Phe-Asn-Thr-Phe	47826	79893	68393	33451	97250	53258	19254	42966	59913	42385	0.795032	0.146559	0.666363	-0.58562	insig
Gly-Phe-His	26036	11170	17129	15516	31285	48494	57586	50670	65622	36835	1.48233	0.000978024	2.56295	1.35781	up
Glyphosine	996090	994610	1076500	816790	933250	847180	942810	1020100	787640	835440	0.687438	0.236916	0.920272	-0.119868	insig
Gly-Pro	66093	63293	85579	64652	56997	41114	84117	9	9	45173	0.887131	0.10364	0.506283	-0.981984	insig
Gly-Pro-Asn	227990	628790	627440	592250	518330	695020	1058200	471320	682500	480980	0.649111	0.262187	1.3057	0.384819	insig
Gly-Pro-Ser	92154	73655	224280	136890	111460	130670	118860	208480	117200	62148	0.00062882	0.995261	0.998307	-0.00244483	insig
Gly-Pro-Trp	1767900	2825900	2502700	1940400	3158400	1625600	1278500	1778800	1817400	1900000	1.20208	0.0411156	0.688815	-0.537812	insig
Gly-Tyr	1868100	1561400	1858800	770650	1494700	1173700	824190	1497700	2098700	1883700	0.0401955	0.961751	0.989984	-0.0145234	insig
Gly-Val-Arg	873030	884940	881040	907980	830190	862610	804490	881660	788210	882290	0.730661	0.223767	0.963922	-0.0530117	insig
Grandisin	1276300	1387100	1367000	1404200	1286800	1191400	1236500	1037800	1303700	1257600	1.16345	0.0364801	0.896688	-0.157322	insig
Griseophenone B	1219400	1204900	1261500	1347000	1268700	833850	1008600	1054400	998730	1186500	1.37834	0.00906442	0.806487	-0.310276	insig
Guanidinoacetic acid	181060	141710	222560	179380	260030	2046500	1731300	1289100	1723800	2651500	1.69544	0.0016137	9.58852	3.26131	up
Guanidinoethyl sulfonate	505410	428230	493570	334400	193900	561340	724400	518870	515440	470330	1.03347	0.0530537	1.42693	0.512917	insig
Guanine	1343400	1099900	715200	1422800	1092800	261660	272750	299070	578490	272070	1.5921	0.00128224	0.296794	-1.75247	down
Guanosine	3605700	3372100	2978600	3962500	2890300	631400	868260	1135700	1398100	599500	1.62918	1.63165e-05	0.27562	-1.85924	down
Guanosine 5'-monophosphate	873830	915060	1090200	1329100	1208600	1111800	1903500	1144000	1336800	1094900	0.757405	0.226389	1.21677	0.283059	insig
Harmine	90662	47437	79546	93857	64886	84146	88108	72733	71927	90095	0.44617	0.541854	1.08135	0.11284	insig
Heparin	44610	109030	30954	59465	87094	38648	41462	56989	70086	86971	0.156419	0.673601	0.888278	-0.170916	insig
Hesperetin	2167900	2237800	2430500	2208900	2677000	9684400	12773000	7384700	7836700	10291000	1.69138	0.00157699	4.09225	2.0329	up
Hesperetin dihydrochalcone	1006300	1205700	1004900	1349500	923780	1045000	337840	526940	1280800	539140	0.991963	0.124488	0.679344	-0.557786	insig
Heterodendrin	3324800	3650600	3375200	3974700	4712300	7847400	6747600	6180100	6612600	8004900	1.62052	0.000126455	1.85909	0.894596	insig
Hexadecanedioic acid	149430	139640	145150	185970	159010	1735900	2847900	1447100	2192500	3234700	1.7021	0.00306045	14.705	3.87823	up
Hexanoyl glycine	10058	4269.8	12341	6645.4	7354.3	61188	91788	78420	83828	66453	1.67803	0.000147474	9.38508	3.23037	up
Hippuric acid	9531.4	27179	13963	10576	17524	9	9	23361	9	9	1.36653	0.0905144	0.297017	-1.75138	down
His-Ala	575470	750840	850620	352010	1431700	548180	323010	627020	719280	560210	0.602167	0.273332	0.701326	-0.511843	insig
His-Ala-Arg-Glu	103030	113580	98267	108130	89377	164550	140760	144020	124050	141440	1.54262	0.00124432	1.39509	0.480355	insig
His-Ala-Gly-Asp-Val	12735000	11835000	13398000	14748000	16182000	19504000	15950000	17977000	16634000	16338000	1.33599	0.00864179	1.25407	0.326619	insig
His-Ala-Phe-Lys	89773	73807	50112	171160	85901	70179	33543	67122	83814	62789	0.785078	0.220509	0.674339	-0.568455	insig
His-Ala-Val-Asp	57535	52874	18782	82073	64346	55804	90787	81609	153880	208990	1.04365	0.0861052	2.14459	1.1007	up
His-Arg-Lys-Glu	195520	290800	260420	318050	209800	224320	238280	215060	180090	240330	0.716035	0.221969	0.861516	-0.21505	insig
His-Arg-Tyr-Arg	68218	51326	13654	66185	107280	9	48499	9	9	9	1.40293	0.0244019	0.158268	-2.65956	down
His-Asn-Ile-Asp	6001400	6900400	6521000	7385400	7766000	8341600	7912400	8276600	6928900	7320400	1.00194	0.0778862	1.12164	0.165613	insig
His-Asp-His	368510	323240	351970	294780	275320	329030	294180	292750	308230	333610	0.292483	0.582966	0.965287	-0.0509697	insig
His-Gln-Gln	21207	22925	41430	9	42873	16411	10317	32909	40744	27511	0.495448	0.991118	0.995702	-0.00621348	insig
His-Gln-His	637930	875780	995280	584730	1139000	552280	456390	571960	525270	449230	1.33558	0.0311121	0.603661	-0.728188	insig
His-Glu-Gln	50571	24796	57272	105180	40578	68762	39656	32513	31650	34922	0.494472	0.387416	0.745349	-0.424011	insig
His-Glu-Thr-Lys	32298	25758	28939	31137	25478	46792	49093	36432	46458	36550	1.49777	0.00343524	1.49937	0.58436	insig
His-Gly-Thr	117660	190950	263280	117500	228840	126700	125970	122570	149530	181670	0.66939	0.233158	0.76935	-0.378289	insig
His-Ile-Arg-Glu	42485	47285	31330	63810	80873	28456	41142	26300	36051	24706	1.17899	0.0640623	0.589409	-0.762658	insig
His-Leu	160910	252240	167590	171830	287830	267730	250640	239850	233960	272930	0.938727	0.161613	1.21598	0.282125	insig
His-Leu-Met	170290	42755	84315	235450	149010	172600	208660	180110	182460	145850	0.733461	0.292434	1.30486	0.383896	insig
His-Lys-Ser-Glu	189320	91061	132550	102670	105940	64447	63368	113690	105450	122220	0.803013	0.199957	0.754858	-0.405723	insig
His-Met-Arg	2643700	3397300	4447100	3542100	4261000	3783100	4261500	3868000	4447100	3670300	0.588127	0.369113	1.09506	0.131013	insig
His-Phe-Asn	284290	196410	317820	296990	236320	149290	179890	249860	192000	276970	0.920478	0.115754	0.786895	-0.345757	insig
His-Phe-Gln-Asp	2997700	2108400	2665000	2674000	3131000	2341200	2949700	2023500	2557000	2245000	0.684864	0.252508	0.89248	-0.164108	insig
His-Ser-Leu-Ser-Glu	150760	313650	341240	118050	397610	238960	164660	132350	326730	267960	0.207746	0.577552	0.855711	-0.224804	insig
Histamine	281620	353680	290370	349760	303730	364120	294300	361940	370060	328530	0.726295	0.216128	1.08852	0.12237	insig
His-Thr-Lys-Lys	2654000	2481600	3012100	2604400	2716600	3463100	3742100	2835100	3425200	3523500	1.41673	0.0059574	1.26137	0.33499	insig
His-Trp-His	16385	19693	16277	20363	24198	20838	26721	24967	51918	64704	1.12304	0.0997404	1.95167	0.964709	insig
His-Val-Arg-Asp	3712700	4761000	4350200	5505300	5797200	4524700	4458500	3303100	3572000	3102000	1.05004	0.0658083	0.785874	-0.347631	insig
His-Val-Gln-Arg	2298200	3404800	2773700	3169000	3767600	1547700	1280100	1457200	2945700	1299300	1.36993	0.00984625	0.553418	-0.853558	insig
His-Val-Leu-Lys	27483	22956	17431	22158	32793	24411	33926	26238	31306	28071	0.776942	0.217789	1.17205	0.229031	insig
Homocarnosine	24285000	24709000	26294000	22387000	21815000	18458000	19496000	20769000	19539000	17162000	1.48673	0.00177918	0.798594	-0.324466	insig
Homodolicholide	32466	54127	30273	68125	61392	63112	125220	29256	152560	120990	0.875603	0.0962218	1.99339	0.995226	insig
Hydroxypiperazic acid	930390	1273000	1238000	2636800	2303000	2447900	2254200	2616900	2060500	2987300	1.05037	0.0765503	1.47554	0.561245	insig
Hydroxyprogesterone acetate	266750	282980	196700	396570	216520	181890	297110	222410	238410	360470	0.164767	0.806769	0.956433	-0.064264	insig
Hydroxyurea	1730300	1727200	1763900	2381800	2318300	1239400	1347500	1500400	2013400	2332300	0.735348	0.283627	0.849972	-0.234512	insig
Hyponitrous acid	40776000	42024000	44598000	41821000	39664000	45183000	42396000	45226000	43812000	38803000	0.50938	0.395502	1.0313	0.0444571	insig
Hypotaurocyamine	15478000	12215000	13700000	15099000	11758000	2644100	3617900	4729900	7066100	2685000	1.59431	2.83152e-05	0.303927	-1.7182	down
Hypoxanthine	4772800	4698900	6366700	5593900	5060200	2429300	4334200	4535400	3792500	4344100	1.16633	0.0222815	0.733623	-0.44689	insig
Hypoxanthine-9-β-D-arabinofuranoside	84070000	98656000	96068000	100600000	82735000	60577000	73493000	64924000	76056000	51772000	1.45991	0.00170567	0.707209	-0.499791	insig
Ibipinabant	3429800	3463600	3987200	3494100	3241600	3855600	4228700	3601300	3985800	4888200	1.13023	0.0556996	1.16708	0.222901	insig
Icaritin	591120	630370	582440	651850	735160	562390	643130	606660	706530	633870	0.146191	0.837339	0.987978	-0.0174485	insig
Ile-Ala	48247	50611	40902	27565	71206	48992	46250	58914	60610	69428	0.69881	0.308124	1.19143	0.252699	insig
Ile-Ala-Leu-Arg	220130	243090	334810	208070	278170	920400	868550	703050	674320	940980	1.67385	0.000166657	3.19816	1.67724	up
Ile-Arg-Asn-Asp	891250	1053700	1071000	1171400	2112700	351040	185520	544660	317140	271950	1.55672	0.011168	0.265126	-1.91525	down
Ile-Arg-Thr-Asp	509690	550340	541140	724100	611800	1044300	1124600	1208300	794330	957550	1.5545	0.00153661	1.74633	0.804322	insig
Ile-Arg-Tyr-Arg	295420	255970	248340	336720	336140	251680	287190	214120	258310	194740	1.04603	0.0665571	0.818992	-0.288078	insig
Ile-Asn	4211800	6567000	4433600	5414100	5862200	6613600	4860900	4376600	6656800	4237600	0.0109552	0.942786	1.00969	0.0139191	insig
Ile-Asp-Phe-Arg	595140	1242300	1224200	1823900	1227300	864160	977690	1032300	763350	824920	0.768217	0.166974	0.730008	-0.454017	insig
Ile-Asp-Tyr-Lys	19299	15200	16759	25723	22326	19023	19974	15876	22049	20205	0.0805736	0.846052	0.978048	-0.032023	insig
Ile-Cys	351830	393730	290000	237740	453150	278040	166850	267810	228080	210270	1.18388	0.0357643	0.666715	-0.584858	insig
Ile-Glu-Leu-Lys	3251000	5254200	3686900	5754200	4553300	3744500	4473000	3178700	3854600	4238600	0.615444	0.290836	0.866211	-0.20721	insig
Ile-His-Arg	36811	44297	27957	53878	38518	33006	37055	30310	47676	29467	0.524814	0.40451	0.881133	-0.182568	insig
Ile-His-His-Gly-Val	145030	249110	215160	257310	153990	326420	285840	156340	316090	290170	0.850685	0.106004	1.34711	0.429867	insig
Ile-His-Leu	58307	84611	86298	63306	103610	186620	163060	128220	201310	163710	1.55449	0.000556461	2.12788	1.08941	up
Ile-His-Pro-Lys-Asn	530610	587840	456840	497900	590330	615310	511530	441140	552590	993580	0.485108	0.413739	1.16919	0.225504	insig
Ile-Ile-Thr	171170	212140	150920	110920	138250	74533	62198	120160	107530	95245	1.31186	0.015152	0.586758	-0.769163	insig
Ile-Leu-Gly	47215	69145	88972	79702	68340	37804	47445	39014	67016	59772	1.08605	0.0546311	0.71044	-0.493215	insig
Ile-Lys	149130	153060	190640	327240	187380	242520	361380	301540	304840	267970	1.1664	0.0450943	1.46732	0.553182	insig
Ile-Met	21660	23516	9	12318	24753	58345	16090	30321	29705	48910	0.73177	0.057957	2.22927	1.15657	insig
Ile-Phe-Val-Lys	229890	294600	396690	282000	357890	329920	300480	382770	263990	223990	0.16877	0.772309	0.961616	-0.0564671	insig
Ile-Pro-Glu	166840	119100	200750	150670	209230	119290	127750	136290	107640	126540	1.19472	0.0478829	0.729409	-0.455201	insig
Ile-Ser-Thr	1516700	1380700	1408400	1419000	1294900	1526200	1403000	1318100	1321000	1288400	0.348011	0.576774	0.97678	-0.033895	insig
Ile-Thr-Ala	931230	1190000	1031000	450690	972480	969230	607310	1217200	1206800	973150	0.308608	0.64515	1.08705	0.120419	insig
Ile-Val-Met	331800	322120	338560	175140	429250	194970	172430	265590	277520	273380	0.824247	0.124424	0.741382	-0.431712	insig
Imazethapyr	2061500	1933000	2075800	2308000	2063100	1909100	2066300	1850300	2134900	2037600	0.659288	0.301762	0.957554	-0.0625749	insig
Imidazoleacetic acid	3669200	2569300	3257200	3433600	3419700	3646600	2931100	3839500	2203300	3866100	0.0152814	0.943302	1.00842	0.0120915	insig
Iminodiacetic acid	1070700	1193400	1273500	1282600	1271800	748590	727690	673820	893210	713530	1.64391	2.93837e-05	0.616684	-0.697396	insig
Inabenfide	740010	829310	734230	675110	686280	709320	719540	753250	752630	743980	0.110356	0.927345	1.00376	0.00541429	insig
Indacaterol	108220	112100	94909	101780	66397	110090	67706	100600	127470	70040	0.122934	0.918421	0.984485	-0.0225587	insig
Indole	6148400	6571900	6356400	7428000	6563600	6150600	6159200	5618000	6857200	7107400	0.44543	0.516187	0.96444	-0.0522362	insig
Indole-2-carboxylic acid	122000	158190	124980	156880	168240	259660	273430	238740	294090	421450	1.55433	0.00748633	2.03668	1.02622	up
Indole-3-acetic acid	2389400	2475300	2443400	3119000	3163500	2826900	2173800	2118600	3127100	2926600	0.234412	0.764167	0.969273	-0.0450252	insig
Indole-3-acetyl-β-D-glucose	123420	146810	156890	168310	213990	91596	135690	101440	122870	154150	1.08109	0.064395	0.74837	-0.418176	insig
Indole-3-carbinol	8424000	8712600	8242600	8281200	7836600	8025700	8279800	7994800	7717700	7176100	0.964498	0.0892017	0.944504	-0.0823705	insig
Indole-3-carboxylic acid	27655	25932	25506	21724	41143	21724	32260	17890	31316	22576	0.468257	0.480164	0.885926	-0.174743	insig
Indole-3-lactic acid	9835300	12770000	10746000	11512000	10684000	12846000	12425000	10970000	11907000	11911000	0.843071	0.167766	1.08122	0.112664	insig
Indoleacetaldehyde	5160100	5316500	5294900	5789300	6025500	4280900	5152500	4405600	5735000	6073500	0.630995	0.361308	0.929719	-0.105134	insig
Indolmycin	1756700	3227700	1805400	2475700	3139100	2598600	2909800	2867900	3042400	2467400	0.596864	0.412977	1.11943	0.162766	insig
Indoxyl sulfuric acid	16547	5568.4	12834	20767	23942	92755	54991	53097	60441	55381	1.51936	0.00157442	3.97529	1.99106	up
Inosine	84070000	98656000	96068000	100600000	82735000	60577000	73493000	64924000	76056000	51772000	1.45991	0.00170567	0.707209	-0.499791	insig
Inosine 5'-monophosphate	506340	532000	480130	521190	465420	348020	389480	464000	410350	187610	1.10168	0.0374696	0.718324	-0.477293	insig
Inosine diphosphate	168730	179650	164760	138210	110410	103730	100250	89751	116580	69176	1.37265	0.00703274	0.629446	-0.667845	insig
Inosine triphosphate	16123000	13202000	9955600	9852100	10542000	13358000	7053800	19954000	14914000	14892000	0.392848	0.412853	1.17591	0.233772	insig
Ipecoside	254420	268890	215440	248660	271610	219780	280660	178540	198340	210710	0.9197	0.133653	0.864188	-0.210583	insig
Iproniazide	2801500	2284400	2605500	2338000	2492600	2204600	2940400	2901800	2260900	2448500	0.128573	0.805042	1.0187	0.0267336	insig
Irehine	157170	131490	191240	156140	148680	182330	190960	170600	140800	209520	0.793418	0.183761	1.13953	0.188436	insig
Isatin	25880	62823	65098	62963	61703	107770	173890	110270	132810	177710	1.46443	0.0025299	2.52256	1.33489	up
Isazophos	55453	39869	50641	45995	50716	47335	31628	35285	19351	42110	1.03898	0.0483935	0.724054	-0.465831	insig
Isethionic acid	25369000	25575000	33758000	28989000	31370000	20440000	18770000	19715000	10968000	22258000	1.32555	0.0033807	0.635257	-0.654588	insig
Isocitric acid	51742000	60669000	64384000	48409000	43913000	61125000	48448000	52867000	54513000	67992000	0.399997	0.553848	1.05881	0.0824499	insig
Isocytosine	625160	700120	543180	928550	744090	663160	1202600	765610	929450	868650	0.848752	0.155197	1.25087	0.322937	insig
Isohomovanillic acid	40076	23211	26134	44221	34232	71679	68287	52760	58392	66947	1.49205	0.000503688	1.89467	0.921943	insig
Isoleucyl-cysteine	1193800	1507700	1507000	138080	487970	1201600	542570	647680	835280	312560	0.0985764	0.443405	0.732165	-0.449759	insig
Isolubimin	40451	40017	41495	39277	58289	33563	49388	33335	60513	47633	0.0136461	0.880683	1.02233	0.0318669	insig
Isonicotinic acid	12144000	13471000	12743000	14264000	14391000	10450000	11421000	9441200	11167000	9887300	1.5205	0.000961588	0.781438	-0.355797	insig
Isonoruron	17991	26860	42175	21479	25776	31474	32294	30995	26761	24408	0.46975	0.620072	1.08677	0.120041	insig
Iso-olomoucine	41158	46477	47274	65797	63249	76329	73267	61129	72784	54436	1.06861	0.0520068	1.28031	0.356496	insig
Isopalmitic acid	1324600	1754500	1457700	1507100	1681200	1476000	1646100	1382700	1489900	1380300	0.429803	0.46967	0.95468	-0.0669106	insig
Isopentenyl pyrophosphate	684430	689570	651450	705250	641240	625080	719750	648920	690360	757140	0.277763	0.621594	1.02055	0.0293538	insig
Isoroquefortine C	84092	87009	87934	89612	105340	55629	79848	84061	84061	64554	1.13126	0.0416126	0.810933	-0.302346	insig
Isovitexin	211180	300460	322780	312280	256780	321600	262870	258950	290310	309620	0.235253	0.751311	1.02841	0.0404127	insig
Ivacaftor	115260000	19606000	30828000	36242000	36273000	26019000	30840000	25095000	26917000	24879000	0.717141	0.291053	0.561482	-0.832689	insig
Janex-1	36242000	35260000	36999000	35920000	33030000	33879000	39860000	37059000	37728000	34217000	0.44931	0.447347	1.02982	0.0423954	insig
Janthitrem F	48253	49817	27596	31955	37002	47640	29433	43310	35319	52560	0.300824	0.664342	1.07008	0.0977174	insig
Jasmone	261410	128370	302260	127700	151270	291740	208090	205160	167230	151030	0.283415	0.819014	1.0538	0.0756006	insig
Junosidine	201890	270840	240510	365480	339180	100470	78690	130200	220390	120980	1.43116	0.00469353	0.458939	-1.12362	down
Justicidin B	2115200	2577100	2386100	2445500	2343000	2426900	2504500	2515600	2252100	2197000	0.04648	0.954933	1.00246	0.00354557	insig
JWH 018 N-(5-hydroxypentyl) glucuronide	18248	28023	22161	32811	22587	38593	23609	18405	24680	28025	0.243126	0.665419	1.07657	0.106446	insig
JWH 073 4-hydroxyindole metabolite	84476	104860	120000	60201	106490	61861	121690	79698	48346	41708	0.80814	0.206631	0.742191	-0.430137	insig
JWH 147	69373	46809	54837	47187	63001	58192	57153	63119	46200	60085	0.145873	0.896983	1.0126	0.0180583	insig
Kainic acid	484160	418470	313670	408530	398880	440510	458000	488140	397390	367060	0.456387	0.485329	1.06295	0.088072	insig
Kalkitoxin thioamide alcohol	461010	388490	439230	1039500	958200	916250	1200900	1007500	967370	2383600	1.14569	0.0858476	1.97041	0.978497	insig
Kanzonol V	16350	16377	22265	21457	27031	14058	10511	20538	22313	10832	0.900219	0.151753	0.756204	-0.403152	insig
Karbutilate	1112300	1043700	1290300	1212200	1489600	1095900	962200	927710	828290	842250	1.3329	0.0145475	0.757364	-0.400941	insig
Khelloside	1470000	1782100	1150700	1428100	1443000	1687500	1500900	1558100	1584400	1793500	0.838874	0.182298	1.11692	0.159532	insig
Khivorin	467640	340070	505810	706820	565950	807960	958960	792360	985760	897320	1.44062	0.00136443	1.71766	0.780442	insig
Kinetin	11073000	7668200	9458200	9298700	9339900	4306700	4024500	4913100	4935900	4601800	1.66768	0.000436746	0.4864	-1.03979	down
Kirenol	166360	125640	105070	116920	103110	132920	122970	111850	111590	108200	0.216785	0.651902	0.952082	-0.0708418	insig
Kynurenic acid	16395	9	9	14819	14747	21901	33995	32323	9	13635	0.458667	0.173992	2.21542	1.14758	insig
Kynurenine	69620	159340	48737	232620	199760	1940000	2805600	952220	1020900	1172500	1.5903	0.0150068	11.1132	3.4742	up
L-2-Amino-6-oximelic acid	3208700	3280200	3393600	2999600	3566500	6199500	5376200	4468700	5173700	4613100	1.6015	0.0025288	1.57042	0.65115	insig
Lactacystin	7267.9	35763	53841	42637	33502	32955	33157	20668	32945	35860	0.0829328	0.686726	0.899279	-0.15316	insig
Lactose	166000	352630	238380	154850	379640	470210	640410	371430	707190	652510	1.37922	0.00501803	2.20035	1.13773	up
Lactulose	2441.7	6944.9	4884.3	5107.2	3321.3	7325.5	18931	6844.6	23010	7463.6	1.23945	0.0748285	2.80072	1.4858	up
L-Alanine	4742800	5496100	5477400	4793600	5008500	4688000	4708200	4382000	4903900	4314800	1.16845	0.0369116	0.901189	-0.150098	insig
L-Alanyl-L-lysine	296680	257610	235050	366050	301140	326130	237690	235870	237600	119980	0.803659	0.174872	0.794539	-0.33181	insig
L-Allothreonine	6288800	5402100	6228600	5288300	6655300	13759000	14214000	14302000	13568000	13543000	1.70936	8.56509e-08	2.32347	1.21628	up
L-Ascorbate	6042200	3212800	4511400	5186300	4517500	922660	1160600	1878300	2236900	1663300	1.56435	0.00100317	0.334968	-1.57791	down
L-Ascorbate 6-phosphate	18627000	18727000	18628000	17918000	17399000	17640000	18249000	17488000	18077000	16899000	0.871412	0.132831	0.967732	-0.0473199	insig
L-Ascorbic acid 2-phosphate	15261	22745	13996	7952.3	11646	17222	34987	21994	25839	26507	1.24573	0.0212354	1.76744	0.821659	insig
L-Asparagine	1082400	832190	1160000	888450	1082200	921810	735260	922480	1155200	819050	0.621189	0.32902	0.902593	-0.147852	insig
L-Aspartic acid	1054100	1281300	1398000	1118200	1365700	856700	772350	777060	816610	710560	1.60456	0.00141643	0.632635	-0.660555	insig
Laurencione diacetate	2841900	1775400	2695400	3120100	3531000	4191700	3605300	5515700	2301400	3560700	0.878839	0.129323	1.37318	0.45752	insig
L-Carnosine	6367300	5378800	8949100	7102200	8422200	4911400	6889100	4000600	3707000	3268200	1.25915	0.0189534	0.628839	-0.669237	insig
L-Citrulline	1589900	1988100	2034800	1318000	1968100	3873900	2971700	3199400	2950200	2739600	1.55238	0.000664933	1.76817	0.82226	insig
L-Cystathionine	1094200	1097900	1177000	1431100	1386400	3066200	4114200	3910500	3706500	4361300	1.68763	0.000119793	3.09681	1.63078	up
L-Cysteine	4854500	4595900	4668700	4139700	4424200	3979300	4061200	3606400	4280900	3481000	1.31874	0.00952108	0.855654	-0.224901	insig
L-Cystine	1239900	1008400	1607100	1317100	1136500	1285200	684680	936000	759660	1477700	0.764627	0.243624	0.815223	-0.294734	insig
L-Dihydroorotic acid	10339000	21977000	9266000	19818000	20929000	23727000	21426000	18456000	19800000	19755000	0.803087	0.210849	1.25307	0.325467	insig
Leiocarposide	334860	277580	360640	298990	300610	319370	259350	283210	392840	273580	0.260588	0.762142	0.971812	-0.0412502	insig
L-Erythrulose	20083	25162	25698	20756	16874	13192	25624	26224	14536	18893	0.450383	0.546322	0.906938	-0.140924	insig
Lestaurtinib	266020	266560	251930	232400	300330	239260	250240	177490	286610	228190	0.733172	0.237458	0.897171	-0.156545	insig
Leu-Ala-Arg-Glu	236080	184220	220070	208040	276200	136770	153600	231180	208210	134290	1.05526	0.0730212	0.768311	-0.380238	insig
Leu-Arg-Asp-Leu-Tyr	293320	257760	236900	212200	213060	254960	245910	207010	258990	494450	0.52684	0.399563	1.20448	0.268407	insig
Leu-Arg-Gly-Pro-Ser	51701	44384	83083	85573	67776	139850	131070	97436	104310	126640	1.4237	0.00170445	1.80233	0.849865	insig
Leu-Asn	394370	299960	327980	364960	368900	213220	181390	207430	202840	235450	1.63339	0.000256706	0.592386	-0.755391	insig
Leu-Asn-Arg-Glu	10228	22580	17292	24107	27686	9	13864	9	9	9	1.43168	0.00274338	0.136418	-2.8739	down
Leucokinin I	208020	148730	210360	65622	104940	119930	126270	162690	180960	133340	0.159924	0.928295	0.980368	-0.0286047	insig
Leucomycin A1	78498	61288	72605	42015	42289	41156	13450	29423	34718	23712	1.30188	0.0111694	0.480153	-1.05843	down
Leu-Gln-Asn-Arg	1585500	1809300	1755600	1959000	1947800	1562300	1784700	1600400	1909100	1569700	0.747039	0.231744	0.930332	-0.104183	insig
Leu-Gln-Gly	83981	51706	75433	86679	112990	40420	78928	55782	73061	86002	0.655207	0.269465	0.813539	-0.297716	insig
Leu-Gln-Ile-Arg	14211	17864	16997	15818	29426	29290	30273	33955	14976	41678	1.04254	0.0673769	1.59222	0.671041	insig
Leu-Gly	784420	549640	707100	414670	616730	323080	364140	418530	628790	447320	1.0604	0.0648449	0.710111	-0.493883	insig
Leu-Gly-His-Phe-Met	466530	581960	569490	613200	500380	593310	581930	630270	490670	579030	0.476851	0.443392	1.05259	0.0739422	insig
Leu-Gly-Leu	69379	74535	127900	75422	90336	104680	43457	97184	56888	41299	0.715487	0.307462	0.785032	-0.349177	insig
Leu-His-Phe-Lys	17761000	18628000	19062000	18666000	19664000	17306000	16411000	15392000	15027000	13714000	1.44853	0.00363628	0.830126	-0.268599	insig
Leu-Ile-Ala	14967000	12167000	20302000	16035000	18660000	16295000	16362000	11887000	19759000	21332000	0.156736	0.754667	1.04266	0.0602737	insig
Leu-Ile-Glu-Glu	1242800	1129100	1204700	968380	995510	1037200	1055600	759550	1185900	1302900	0.273598	0.719107	0.964021	-0.0528632	insig
Leu-Ile-Ser-Glu	755160	821510	1138900	962400	1122900	1128400	1062400	1122000	1048900	924160	0.665109	0.302696	1.10102	0.138842	insig
Leukotriene C4 methyl ester	7259200	8254300	8520000	9018900	10457000	7225900	7570000	6888200	7202300	6959800	1.27108	0.0413133	0.823873	-0.279507	insig
Leukotriene D4 methyl ester	118870	105370	78372	150890	107780	76983	93469	81296	111920	86587	0.90004	0.144072	0.80219	-0.317983	insig
Leu-Leu-Ala-Glu-Glu	246490	281540	196630	309910	361670	53027	206740	233740	241800	137040	0.983978	0.0508163	0.624783	-0.678573	insig
Leu-Leu-Asp-Leu-Leu	18226	19582	14321	25693	32836	30462	33395	20425	26784	17021	0.476509	0.456164	1.1575	0.211016	insig
Leu-Leu-Cys	48806	58515	70750	38797	89254	126110	39745	92872	122310	184440	0.943267	0.0934173	1.84723	0.885362	insig
Leu-Leu-Glu	75152	168880	221920	66755	243370	217070	105950	158030	182020	101040	0.156071	0.956994	0.98458	-0.0224195	insig
Leu-Leu-Gly	577340	630090	492550	570810	587580	596600	520690	565490	571170	416410	0.553786	0.365155	0.934225	-0.0981584	insig
Leu-Met	1672100	1552400	2801800	2629900	3571900	3687800	4251700	4781900	3874700	4479500	1.34381	0.00577786	1.72354	0.785373	insig
Leu-Phe	113900	86705	124200	74049	102640	79046	66175	76903	159390	139170	0.036252	0.860537	1.03827	0.0541756	insig
Leu-Phe-Asn-Asp	127750	250550	216370	79930	238090	162530	91356	304690	196520	162970	0.0497481	0.982774	1.00589	0.00847295	insig
Leu-Pro-Val-Leu-Glu	141660	125610	126900	170510	149760	198330	172270	177990	165750	166220	1.29926	0.0131774	1.23252	0.301608	insig
Leu-Ser-Gln-Pro-Lys	1860100	3217900	2887500	1501100	3169700	3146100	2103000	2446100	2674800	1519200	0.125378	0.747835	0.940877	-0.0879225	insig
Leu-Ser-Leu-Glu-Glu	5306700	3573300	5273700	3605400	5517200	5217400	3992900	2285300	6144200	3938700	0.339718	0.678657	0.927059	-0.109267	insig
Leu-Ser-Leu-Pro-Glu	26283	32303	31839	32285	23847	9	24599	9	9	9	1.42089	0.00544088	0.168092	-2.57268	down
Leu-Ser-Ser-Asp-Ile	736570	448360	889800	666720	575880	805830	744730	780000	603480	618570	0.403897	0.600182	1.07092	0.0988568	insig
Leu-Tyr-Phe-Lys	1083600	874530	1115200	2125100	2065800	1394000	1237300	1213700	1037400	2134200	0.0111313	0.883884	0.965911	-0.0500378	insig
Leu-Tyr-Thr-Lys	5218300	5704200	6395500	6589400	6364500	5544400	5555500	5363100	6595800	5260000	0.661889	0.298643	0.935481	-0.0962191	insig
Leu-Val	86976	52463	50022	9	81534	57761	49303	39887	91979	61915	0.557871	0.748055	1.11011	0.150706	insig
Leu-Val-His	1008000	1621300	1562400	562550	1226700	969970	1000200	1298800	1490800	1249700	0.177582	0.979902	1.00477	0.0068631	insig
Leu-Val-Val-Val-Gly	8237.1	10200	18940	28846	36521	36987	77636	54983	100240	100140	1.39151	0.00934634	3.60104	1.84842	up
L-Fucose	293240	509560	469200	447550	401720	445450	441360	341960	321150	289980	0.614235	0.283901	0.867358	-0.205301	insig
L-Glutamic acid	5431800	4554200	5051500	5000300	4640900	3711900	4207200	3564400	4121000	4198600	1.485	0.00162981	0.802437	-0.31754	insig
L-Glutamic acid monosodium salt	2802200	3087200	2977300	2974000	2840200	5004600	5319900	4436900	5156600	4340200	1.67389	0.000369271	1.65236	0.724532	insig
L-Glutamine	5934100	5099300	6401000	10221000	8906400	8563100	11318000	11675000	8697000	11430000	1.13549	0.0375301	1.41358	0.499356	insig
L-Gulonolactone	114770	48250	95075	91185	99686	79579	105990	104300	89858	32529	0.287408	0.684751	0.918234	-0.123066	insig
L-Gulose	972160	1004800	883890	909690	1164800	1042400	1575900	1225700	1436900	1576700	1.33009	0.0170261	1.38949	0.474554	insig
L-Histidinal	16678000	18970000	19478000	21760000	18604000	21398000	19783000	15774000	16501000	18587000	0.334732	0.616062	0.963902	-0.0530417	insig
L-Histidine	12617000	12615000	14400000	13930000	15292000	12270000	14367000	14786000	15081000	16653000	0.529992	0.357312	1.06249	0.0874554	insig
L-Homoarginine	305220	298420	235170	344640	396650	382340	333810	425550	352960	396240	0.986399	0.0893284	1.1967	0.259057	insig
L-Homocitrulline	81016	49268	120570	100810	62996	247770	367870	271260	276600	180720	1.56281	0.00181377	3.24174	1.69677	up
L-Homoserine	6288800	5402100	6228600	5288300	6655300	13759000	14214000	14302000	13568000	13543000	1.70936	8.56509e-08	2.32347	1.21628	up
Licochalcone A	14200	15806	16761	21702	19440	9801.9	18594	17105	7658.7	6489.2	1.02164	0.0910175	0.678529	-0.559518	insig
Lidocaine	6935700	8606500	8381400	7965600	7997400	8228600	8453600	7826600	7864500	6982800	0.156859	0.787818	0.9867	-0.0193169	insig
Lidocaine hydrochloride	43071	57200	61252	54860	50014	64200	68677	59640	133740	81099	1.11479	0.105757	1.52913	0.612712	insig
Linoleoylcarnitine	5200400	5728300	5601500	4975300	4922400	5498300	4763400	5267100	5523100	5050000	0.170583	0.771422	0.987665	-0.017907	insig
L-Isoleucine	14567000	16429000	17012000	15672000	16540000	12992000	17671000	14592000	14690000	14331000	0.779946	0.22262	0.925904	-0.111066	insig
L-Lactic acid	2704200	2526200	2884400	2442800	2312600	1880300	2814600	2642100	2773200	2234700	0.358323	0.626647	0.959185	-0.0601193	insig
L-Lysine	11927000	11260000	7585900	14508000	14066000	24201000	13668000	22936000	18672000	22343000	1.34124	0.00761058	1.71568	0.778776	insig
L-Lysine-butanoic acid	33763	68026	48488	48194	87639	1553600	1236700	1197000	871750	1708400	1.70295	0.000982699	22.9543	4.52069	up
L-Malic acid	3502100	3248200	4084300	3266100	3555400	2664500	3964500	1964400	3665400	3857700	0.510293	0.493798	0.912801	-0.131628	insig
L-Methionine	136820	121720	173280	132380	191090	80844	119030	143080	106580	145700	0.92306	0.111937	0.788087	-0.343574	insig
L-NAME	32038000	36651000	35163000	33492000	27830000	32853000	30637000	37045000	24911000	46381000	0.136333	0.745415	1.04028	0.0569701	insig
L-Norleucine	4754000	5604200	4359700	5195800	6203000	4572600	4804400	4691400	6496900	6944600	0.22781	0.655766	1.05335	0.0749783	insig
L-Norvaline	8836100	9433000	8813400	9824600	9430100	20679000	18466000	14901000	13901000	12655000	1.55578	0.0096712	1.73947	0.798645	insig
L-Ornithine	1897200	2008700	1742700	2027500	1777900	1695900	2068600	1901700	1960800	2027100	0.252093	0.659084	1.02117	0.0302169	insig
Lovastatin	65549	38043	56653	37315	56445	62252	49680	46211	46154	52622	0.166351	0.929753	1.01147	0.0164567	insig
Loxoprofen	46040	65292	49488	62804	59690	57347	53073	52499	52934	65726	0.00918998	0.941197	0.993876	-0.00886215	insig
LPA(0:0/16:0)	279430	278930	262780	278310	220320	316220	370360	293460	294100	304710	1.23325	0.0228482	1.19631	0.258588	insig
LPA(16:0/0:0)	279430	278930	262780	278310	220320	316220	370360	293460	294100	304710	1.23325	0.0228482	1.19631	0.258588	insig
LPA(18:1/0:0)	85662	25933	67027	76989	68538	54134	54883	73105	48165	100150	0.134272	0.930579	1.0194	0.0277181	insig
LPC(0:0/14:0)	894110	886000	1113900	1121800	1281900	1081400	1312300	1126800	1407400	1881600	0.977806	0.10999	1.28537	0.36218	insig
LPC(0:0/15:0)	479090	530600	539120	801580	766940	850550	703260	722670	611320	1088000	0.887899	0.146	1.27539	0.350934	insig
LPC(0:0/16:0)	19303000	17014000	19228000	19591000	22319000	25164000	23994000	23995000	21680000	22209000	1.36586	0.00685822	1.20099	0.264218	insig
LPC(0:0/16:1)	1756200	2147300	2466600	2578700	2839500	2404000	2738600	2168800	2567000	3122300	0.563467	0.354903	1.10285	0.141234	insig
LPC(0:0/17:0)	10840000	11763000	9964600	10118000	10872000	11247000	11140000	9810200	11493000	11050000	0.332414	0.601645	1.02208	0.0315094	insig
LPC(0:0/18:0)	9674900	10848000	9283000	10881000	11140000	20958000	18058000	15932000	16107000	16793000	1.64137	0.000643979	1.69503	0.761308	insig
LPC(0:0/18:1)	17837000	19890000	19764000	18379000	17618000	18962000	17122000	18839000	22490000	21734000	0.552972	0.346063	1.06053	0.0847879	insig
LPC(0:0/18:2)	1180800	1340000	1141000	1260900	1496400	2474800	2649900	2744600	2451000	3587700	1.65093	0.00125206	2.16666	1.11547	up
LPC(0:0/20:1)	5068100	7464400	7233900	4802100	6776100	5590000	3990300	6352300	7111600	6424300	0.281657	0.639746	0.940146	-0.0890433	insig
LPC(0:0/20:2)	2291000	2728700	2748000	3231900	3255300	3857700	3319100	3909900	4388800	4537000	1.39933	0.00368917	1.4039	0.489443	insig
LPC(0:0/20:3)	2186400	2595600	2324400	2484600	2651500	2473000	2466900	2485300	2726600	1985700	0.122296	0.891257	0.991423	-0.0124269	insig
LPC(0:0/20:4)	12729000	14053000	12503000	18544000	13900000	12585000	12107000	10241000	10046000	9255200	1.26501	0.0304084	0.756099	-0.403354	insig
LPC(0:0/22:4)	3630600	3678700	4287500	4593400	4586000	5026900	3806700	3758300	4820600	3596300	0.0299337	0.902355	1.0112	0.016062	insig
LPC(0:0/22:5)	954390	1113800	1562200	1945700	2159900	1269600	1223000	1097300	985610	2415200	0.301412	0.679475	0.903661	-0.146147	insig
LPC(12:0/0:0)	10738	6584.1	12598	7951.8	16118	15981	29510	37796	26424	58634	1.42326	0.0310193	3.11808	1.64066	up
LPC(15:0/0:0)	1211200	1177000	1150300	2093900	1998500	2313900	1720100	2059000	1530800	2382300	0.936457	0.118488	1.31126	0.390955	insig
LPC(16:0/0:0)	15276000	17309000	15795000	17645000	17364000	21696000	24044000	20161000	19679000	18674000	1.4341	0.00745907	1.25021	0.322174	insig
LPC(16:1/0:0)	1677900	1682300	2409100	1991100	2291800	1875000	2150300	1769100	2445900	2533500	0.38878	0.518187	1.07179	0.100016	insig
LPC(16:2/0:0)	9	9	29534	9	9	9	23045	27947	16586	42724	1.01962	0.116816	3.7305	1.89937	up
LPC(17:0/0:0)	4737200	5519100	4768000	4904700	4793000	5017600	5282500	4615800	5354100	4918200	0.287895	0.649874	1.01886	0.0269526	insig
LPC(18:0/0:0)	9234100	10369000	8608900	11344000	10997000	20599000	17918000	19933000	15503000	17506000	1.63455	0.000174196	1.80917	0.855328	insig
LPC(18:1/0:0)	13009000	15665000	15974000	18566000	18451000	15217000	13694000	14754000	16245000	13667000	0.763668	0.206908	0.900961	-0.150463	insig
LPC(18:2/0:0)	12925000	13699000	14498000	13576000	19236000	31546000	31349000	34486000	31090000	35135000	1.67041	2.81967e-06	2.21287	1.14592	up
LPC(20:1/0:0)	8704700	10123000	11968000	9485000	14449000	12132000	10396000	11537000	14359000	13568000	0.694753	0.282367	1.13269	0.179758	insig
LPC(20:2/0:0)	2291000	2728700	2748000	3231900	3255300	3857700	3319100	3909900	4388800	4537000	1.39933	0.00368917	1.4039	0.489443	insig
LPC(20:3/0:0)	2186400	2595600	2324400	2484600	2651500	2473000	2466900	2485300	2726600	1985700	0.122296	0.891257	0.991423	-0.0124269	insig
LPC(20:4/0:0)	12729000	14053000	12503000	18544000	13900000	12585000	12107000	10241000	10046000	9255200	1.26501	0.0304084	0.756099	-0.403354	insig
LPC(22:4/0:0)	3630600	3678700	4287500	4593400	4586000	5026900	3806700	3758300	4820600	3596300	0.0299337	0.902355	1.0112	0.016062	insig
LPC(22:5/0:0)	757660	796020	826040	550020	1021400	766710	9	883100	1551800	995430	0.519248	0.858089	1.06224	0.0871063	insig
LPC(22:6/0:0)	29174000	33870000	28813000	34932000	33376000	33702000	20227000	19936000	31719000	20542000	1.04422	0.0924972	0.787475	-0.344693	insig
LPC(O-16:0/2:0)	9158900	11429000	8112000	11123000	10482000	18968000	16537000	16483000	15367000	16905000	1.60868	4.79225e-05	1.67499	0.744149	insig
LPC(O-16:1/0:0)	498470	512970	559830	363230	745670	1205000	670420	1069000	680790	1111200	1.32591	0.0180061	1.76721	0.821469	insig
LPC(O-18:1/0:0)	345550	607600	615070	500190	422170	1884600	2236200	1972900	1932900	2690900	1.67763	0.000150188	4.30321	2.10541	up
LPE(0:0/16:0)	17850000	21931000	15924000	23144000	21774000	36739000	33140000	39902000	34420000	33112000	1.60572	3.9966e-05	1.76215	0.817338	insig
LPE(0:0/16:1)	1437500	1590200	1564500	1928900	1983400	1521500	1593900	1434300	1716900	2078200	0.150746	0.8425	0.981222	-0.0273489	insig
LPE(0:0/18:0)	23489000	24030000	18599000	27842000	25023000	42384000	43836000	44263000	32041000	40485000	1.56654	0.000433955	1.7062	0.770788	insig
LPE(0:0/18:2)	188360	237940	242230	212430	276530	272750	317200	277020	248980	360680	1.1876	0.0341441	1.27572	0.351309	insig
LPE(0:0/18:3)	40769	40402	34749	38481	74677	61316	96628	76130	85651	92625	1.39526	0.00546604	1.80004	0.84803	insig
LPE(0:0/20:2)	241980	343220	311400	277980	9	316430	292830	9	9	271950	0.362797	0.553057	0.750244	-0.414569	insig
LPE(0:0/20:3)	758040	921450	982700	1043700	1189800	1102200	1165300	1056000	1271000	1052800	0.922613	0.113092	1.15352	0.206049	insig
LPE(0:0/20:5)	58586	86559	63978	81667	88329	131890	146530	118910	129120	81588	1.34964	0.00983952	1.60382	0.681511	insig
LPE(0:0/22:4)	5390400	6128500	6717000	7072300	7262200	7219600	6161500	6375000	7021800	6780400	0.312002	0.632497	1.03033	0.0431082	insig
LPE(0:0/22:5)	1175600	969730	1248300	2246400	1464800	1200700	1420100	1085700	835680	1573200	0.440503	0.466489	0.860736	-0.216358	insig
LPE(0:0/22:6)	7909800	8606100	8305800	9133800	9319600	8578200	7689500	5872700	7281100	6108300	1.18622	0.0338899	0.821022	-0.284508	insig
LPE(14:0/0:0)	80367	101220	98200	97535	117710	194660	188840	249240	164100	217990	1.62444	0.00089154	2.05003	1.03564	up
LPE(15:0/0:0)	18478	9	9	9	14566	30749	19129	9	22096	26464	0.756161	0.0889148	2.97684	1.57378	insig
LPE(16:0/0:0)	17850000	21931000	15924000	23144000	21774000	36739000	33140000	39902000	34420000	33112000	1.60572	3.9966e-05	1.76215	0.817338	insig
LPE(16:1/0:0)	55548	77512	80946	66238	100560	77736	60185	59448	62010	62957	0.747685	0.211578	0.846462	-0.240483	insig
LPE(17:1/0:0)	170050	146420	202270	259020	274040	234970	155690	256640	252610	289020	0.460589	0.433986	1.13038	0.176803	insig
LPE(18:0/0:0)	23489000	24030000	18599000	27842000	25023000	42384000	43836000	44263000	32041000	40485000	1.56654	0.000433955	1.7062	0.770788	insig
LPE(18:1/0:0)	331130	425840	502450	381180	426300	519670	449650	456950	533380	518620	1.12093	0.0445242	1.19903	0.261865	insig
LPE(18:2/0:0)	1236800	1447900	1536100	1912800	2088500	3659100	3934300	4684100	4488900	4946800	1.64069	3.37659e-05	2.64083	1.40099	up
LPE(18:3/0:0)	40769	40402	34749	38481	74677	61316	96628	76130	85651	92625	1.39526	0.00546604	1.80004	0.84803	insig
LPE(20:2/0:0)	241980	343220	311400	277980	9	316430	292830	9	9	271950	0.362797	0.553057	0.750244	-0.414569	insig
LPE(20:3/0:0)	758040	921450	982700	1043700	1189800	1102200	1165300	1056000	1271000	1052800	0.922613	0.113092	1.15352	0.206049	insig
LPE(20:4/0:0)	11456000	10474000	12441000	14057000	14167000	12176000	13420000	12190000	13835000	13117000	0.33953	0.610008	1.03424	0.0485654	insig
LPE(20:5/0:0)	58586	86559	63978	81667	88329	131890	146530	118910	129120	81588	1.34964	0.00983952	1.60382	0.681511	insig
LPE(22:4/0:0)	5390400	6128500	6717000	7072300	7262200	7219600	6161500	6375000	7021800	6780400	0.312002	0.632497	1.03033	0.0431082	insig
LPE(22:5/0:0)	1175600	969730	1248300	2246400	1464800	1200700	1420100	1085700	835680	1573200	0.440503	0.466489	0.860736	-0.216358	insig
LPE(22:6/0:0)	7909800	8606100	8305800	9133800	9319600	8578200	7689500	5872700	7281100	6108300	1.18622	0.0338899	0.821022	-0.284508	insig
LPG(18:1/0:0)	54004	71488	61252	71034	80868	110240	124430	114450	121700	88497	1.52791	0.000696124	1.65163	0.723888	insig
L-Phenylalanine	37570000	42545000	36414000	37248000	44453000	36793000	44580000	39943000	51571000	46964000	0.749544	0.201991	1.10907	0.149351	insig
L-Phenylephrine	296540	171660	564070	251470	306540	459340	589970	582450	488430	331130	1.06906	0.0701313	1.54144	0.624278	insig
L-Proline	28358000	29539000	35411000	27800000	36081000	33080000	38340000	32167000	37060000	35263000	0.9231	0.122862	1.1191	0.162337	insig
L-Rhamnose	293240	509560	469200	447550	401720	445450	441360	341960	321150	289980	0.614235	0.283901	0.867358	-0.205301	insig
L-Saccharopine	2339600	1704900	1268500	979120	1908500	3350400	1583300	1838300	3380300	2618500	1.01494	0.0788226	1.5573	0.639044	insig
L-Serine	6063200	5554800	6332500	5473800	5601500	6890200	5939500	7611000	6894800	6327500	1.23531	0.0282768	1.15976	0.213828	insig
L-threo-3-Methylaspartate	15341000	12903000	14020000	15845000	16884000	12341000	14512000	13950000	14864000	15434000	0.516264	0.401527	0.948102	-0.0768861	insig
L-Threonine	2365100	2344800	2338600	1881200	2082600	4717200	4236600	4843800	4045800	4441000	1.6932	4.8229e-06	2.02359	1.01692	up
L-Thyroxine	9	48419	9	9	9	39059	14463	41644	52307	53670	1.39242	0.0367659	4.15113	2.0535	up
L-Tryptophan	16216000	18333000	17258000	16594000	25240000	14604000	19206000	13503000	20438000	17971000	0.462121	0.480211	0.915432	-0.127475	insig
L-Tryptophanamide	408880	413960	401870	388780	484460	435630	341200	364710	546610	526380	0.223122	0.622618	1.05557	0.0780202	insig
L-Tyrosine	681080	668510	808120	823430	738990	514790	654790	795530	668390	909550	0.373196	0.650892	0.9524	-0.0703612	insig
L-Tyrosine ethyl ester	1139700	1715200	1170700	194390	461080	1113400	488420	523500	797310	418080	0.193577	0.408885	0.713664	-0.486684	insig
L-Tyrosine methyl ester	62243	53601	93572	87338	162350	79427	73024	57484	136840	95583	0.0277721	0.890373	0.963525	-0.0536066	insig
Lubiprostone	40505	30149	33381	24303	43315	22893	11776	20322	23514	23754	1.27739	0.0122164	0.595731	-0.747267	insig
L-Valine	4807200	5097300	5702800	4706200	5439800	10200000	9769700	8235000	7767400	8035600	1.6373	0.000869583	1.70882	0.772999	insig
Lyciumin D	96838	87595	67138	60020	73088	57216	67143	67913	92235	71692	0.37922	0.538969	0.925964	-0.110972	insig
Lycoctonine	1937000	2344600	2550700	2549500	3115300	3290000	3625600	3431700	3302700	4285800	1.41202	0.00344414	1.4352	0.521249	insig
Lyngbyatoxin	1310800	1355600	1500100	1217900	1623500	2315000	2130800	2785800	2251400	2871800	1.61212	0.000784821	1.76298	0.818018	insig
Lys-Arg	84322	117870	82926	99961	98970	320940	212090	175720	102860	228170	1.37014	0.0340896	2.14809	1.10305	up
Lys-Arg-His-Asp	10386000	13152000	15290000	15940000	15503000	12413000	12122000	12034000	15769000	11845000	0.539595	0.369404	0.913364	-0.130738	insig
Lys-Arg-Leu-Glu	782830	945550	955450	953960	792790	804990	943060	770870	909720	921910	0.185166	0.770145	0.981937	-0.0262978	insig
Lys-Asn-Gly-Ser-Leu	160970	118270	104780	236970	165830	264020	361830	278920	174930	262390	1.25164	0.019654	1.70571	0.770376	insig
Lys-Asp-Thr-Lys	257130	297480	298550	357120	266340	416130	457610	459810	395040	577030	1.50873	0.00331332	1.56142	0.642856	insig
Lys-Gln-Ala-Gly-Asp-Val	19585	31030	33754	12730	39332	18466	24314	39538	34685	30749	0.302234	0.721796	1.08298	0.115006	insig
Lys-Glu-Gln	48169	35197	20035	31432	65596	39794	39057	46854	64579	35153	0.441436	0.610746	1.12477	0.169633	insig
Lys-Glu-Ser-Thr-Leu	154160	211810	189470	218920	158650	140820	224940	205180	362870	208020	0.541513	0.331545	1.22381	0.291383	insig
Lys-Glu-Thr-Glu	63041	79899	61935	71370	88480	136830	132140	127510	119560	116150	1.61738	4.53257e-05	1.73333	0.793549	insig
Lys-Gly-Ala-Glu-Lys	2885600	2731500	2362300	2359400	2684600	2595000	3000700	2719000	2317000	3258300	0.519241	0.40121	1.06654	0.0929405	insig
Lys-Gly-Gln-Lys-Val	727770	731490	605020	632090	777130	732320	727200	723730	712180	829780	0.745511	0.23807	1.07247	0.100932	insig
Lys-Gly-Gly-Asn-Glu	53738	76090	82464	60674	55525	35068	63283	45504	48827	46990	1.14735	0.0428928	0.729615	-0.454792	insig
Lys-His	296960	424350	342820	345280	530170	464310	360010	270520	354700	831390	0.297497	0.549434	1.17599	0.233878	insig
Lys-Ile-Arg-Asp	266200	318270	311690	282560	294770	282560	304470	268050	249390	277570	0.74715	0.20017	0.937936	-0.0924379	insig
Lys-Ile-Asn-Glu	434610	504590	501960	390810	593250	635460	485900	362090	595300	1116900	0.618247	0.303811	1.31767	0.397994	insig
Lys-Ile-Lys	218850	254310	367590	230280	253060	826060	1941000	902190	1731800	5880100	1.51434	0.0995309	8.51993	3.09084	up
Lys-Ile-Val-Lys	507810	467620	395990	584380	514060	843120	1089500	1035200	748500	1198500	1.5785	0.00240029	1.98992	0.992709	insig
Lys-Leu-Gly-Gln-Ser	45456	90654	62645	55760	34892	78982	46104	57615	43603	94525	0.31208	0.657118	1.10857	0.148705	insig
Lys-Lys-Gln	5519100	6510600	5559300	4653000	4826300	5591000	4917600	6927200	5450600	4542300	0.0796884	0.893853	1.01331	0.019082	insig
Lys-Lys-Gly-Ala-Glu	9627700	11764000	9255100	10157000	10696000	7676900	7780800	12021000	12524000	12232000	0.0489647	0.906811	1.01427	0.0204417	insig
Lys-Met-His	325240	280520	276170	307460	319260	486710	307970	419690	568900	585010	1.33785	0.0265889	1.5698	0.650582	insig
Lys-Phe-Leu-Glu	288560	160280	257440	370910	289540	385450	457240	361630	306180	341440	1.03889	0.0537009	1.35502	0.438309	insig
Lys-Ser	13634	36982	25803	11554	23201	19249	10485	22999	29928	15624	0.204832	0.661035	0.884065	-0.177776	insig
Lys-Ser-Asp	218040	247250	265950	234790	288940	164530	289560	211340	243000	140690	0.81678	0.214473	0.835972	-0.258473	insig
Lys-Thr-Gln-Lys	368750	355270	429290	401640	439570	767790	820000	715070	896870	997300	1.66275	0.000438865	2.10428	1.07333	up
Lys-Thr-Glu-Lys	2577800	2056300	1717800	3000200	2333100	3805700	3767300	3836500	3315600	3743100	1.48443	0.00175631	1.58048	0.660361	insig
Lys-Trp-Phe	9562.1	9531.2	5167.3	113260	301560	61984	35820	37609	20892	3886100	0.557967	0.402621	9.20652	3.20266	insig
Lys-Tyr-Arg	157950	166260	204960	173180	216050	237420	222680	265960	197460	317620	1.24622	0.0322418	1.35142	0.434471	insig
Lys-Tyr-Ile-Glu	38762	52449	50351	58865	35872	55568	50998	44314	62959	51344	0.629772	0.31048	1.12223	0.166375	insig
Lys-Tyr-Thr-Ser-Ser	108950	143720	128750	232060	189960	97788	74749	82749	129370	109940	1.23327	0.0478379	0.615598	-0.69994	insig
Lys-Tyr-Tyr	880420	1088400	1217300	1024800	1136400	1072100	1009800	992450	1090700	926050	0.43419	0.453502	0.952084	-0.0708386	insig
Lys-Val-Ile-Arg	18409000	16816000	18951000	21278000	23535000	24269000	20223000	23952000	21895000	22197000	0.982447	0.0937508	1.13685	0.185046	insig
L-α-Lysophosphatidylserine	12183000	14778000	13667000	17099000	17126000	14566000	13537000	12652000	12393000	11588000	0.945163	0.113031	0.864842	-0.209492	insig
Magnesium L-ascorbate-2-phosphate	7515100	9804300	10607000	10949000	7886100	7188800	8547900	7610400	8465500	8295800	0.91088	0.135012	0.857723	-0.221417	insig
Maleic acid	3537000	3871000	3923700	4153900	4320500	4458000	4322600	4369300	4490700	4363600	1.26158	0.0280986	1.11098	0.151834	insig
Malonic acid	1308000	1304300	729680	899220	995660	1567000	3845200	2324200	3016800	5269300	1.46156	0.0266896	3.05956	1.61333	up
Maltose	2441.7	6944.9	4884.3	5107.2	3321.3	7325.5	18931	6844.6	23010	7463.6	1.23945	0.0748285	2.80072	1.4858	up
Maltotriose	33351	33352	31812	38013	27196	30273	22849	35918	32751	39507	0.154745	0.887721	0.985182	-0.0215373	insig
Mandipropamid	110570	49432	231480	77331	229190	92641	157780	120760	241500	126870	0.297378	0.861926	1.05952	0.0834164	insig
Manidipine	828710	543670	588790	597520	565400	572680	687700	723530	602200	442770	0.17126	0.796496	0.969524	-0.0446516	insig
Marbofloxacin	13192	16941	27960	20025	22113	16413	20612	24278	17428	22801	0.130352	0.931344	1.01298	0.0186057	insig
Maritimetin	765370	839890	860930	761840	778130	741840	834240	747770	861550	838000	0.0471576	0.917651	1.0043	0.00619513	insig
Mauritine A	14955	28897	17203	26719	17130	9	16140	9	9	9	1.42483	0.00341408	0.154198	-2.69714	down
Mebeverine	332840	513880	701860	209420	719050	597920	268290	600900	529570	501450	0.16352	0.972409	1.00851	0.0122256	insig
Meclofenamate sodium	780410	790440	691340	657200	786380	160620	151610	281740	325510	164250	1.62827	4.97653e-06	0.292444	-1.77377	down
Medicarpin 3-O-glucoside	13855	20159	14925	7290.1	15273	12514	17338	19116	20470	13557	0.553928	0.400405	1.16074	0.215039	insig
Meglumine	11116000	12197000	11345000	12068000	10535000	11545000	11601000	11459000	10827000	11185000	0.201918	0.718518	0.988753	-0.0163176	insig
Melatonin	13023	24672	17852	22658	20305	9999	18932	12652	15416	11984	1.09794	0.0512185	0.700264	-0.514029	insig
Melibiose	109180	127690	145550	115640	88051	88839	104260	123280	121310	119890	0.260575	0.638234	0.95132	-0.0719977	insig
Melphalan	48594	43417	52179	65803	67250	65508	70188	48004	58040	82921	0.686299	0.244959	1.17103	0.227783	insig
Menthone 1,3-glyceryl ketal	28317	29831	26557	25827	38739	23597	41992	31282	28564	43459	0.466833	0.414778	1.13146	0.178184	insig
Met-Arg-Ser	769040	978190	814050	870010	849530	863430	914400	857500	818370	821350	0.0201638	0.97743	0.998652	-0.00194588	insig
Metaxalone	92836	130290	107670	95472	110880	82956	107080	81000	120950	64797	0.784574	0.223683	0.850386	-0.233811	insig
Met-Glu	26181	24512	46904	13429	30082	14115	18386	14548	22366	22283	0.87073	0.146057	0.649843	-0.621838	insig
Methabenzthiazuron	2312300	3191000	3300300	5858200	4205600	5799100	5263200	6249400	7532200	8481500	1.30981	0.00889092	1.7663	0.820727	insig
Methamidophos	9265300	9225100	9567500	9143300	8832600	8835800	9274300	9155800	9348300	9194800	0.187784	0.768293	0.995117	-0.00706247	insig
Methanesulfonic acid	3707200	5061400	2781200	5701700	5523200	2363400	3747600	2583100	2865200	2573900	1.238	0.0341693	0.620566	-0.688344	insig
Methapyrilene	14412	15720	32432	41927	44532	21529	12919	23836	26145	25010	0.514498	0.294432	0.734377	-0.445408	insig
Met-His-Lys	5880500	16312000	9961600	8437200	17970000	9318000	23006000	8784900	9939100	15821000	0.312188	0.65514	1.14186	0.19139	insig
Methyl (Z)-2-[(2S,3E,12bS)-3-ethylidene-2,4,6,7,12,12b-hexahydro-1H-indolo[2,3-a]quinolizin-2-yl]-3-hydroxyprop-2-enoate	30910	38213	42930	36349	37892	49829	31218	39073	35204	36849	0.166372	0.758701	1.03156	0.0448244	insig
Methyl 10-gingerol	185370	360410	222580	115790	275310	118660	140730	149430	283510	246700	0.459811	0.427177	0.809886	-0.30421	insig
Methyl 2-[(2R,3E,12bS)-3-ethylidene-2,4,6,7,12,12b-hexahydro-1H-indolo[2,3-a]quinolizin-2-yl]-3-oxopropanoate	3965300	4489000	4495200	4227300	4056600	4333600	4325100	4543600	4035100	3950400	0.0263463	0.954027	0.997852	-0.00310161	insig
Methyl 3-[[2-[4-(1-adamantyl)phenoxy]acetyl]amino]-4-hydroxybenzoate	69903	78678	112670	108380	119370	74273	95251	72095	85641	93077	0.653992	0.257654	0.859583	-0.218291	insig
Methyl dioxindole-3-acetate	4990400	4745500	4894900	5056300	4467400	5404800	5295500	5421500	4941500	5212600	1.27245	0.0149911	1.08783	0.121448	insig
Methyl reserpate	2576000	3215200	4209800	3871500	3821700	4877800	3443900	4519400	4536100	3005700	0.609773	0.279499	1.15195	0.204083	insig
Methyl β-D-galactopyranoside	1316300	1211700	1326400	725840	1218700	968030	1280000	1175500	1115600	959830	0.157447	0.652497	0.94827	-0.0766304	insig
Methylamine	5400200	5053600	5553000	7110500	7251000	7010700	6064300	6168000	7907000	7808000	0.813794	0.167352	1.15113	0.203056	insig
Methylcysteine	13783000	11558000	12826000	14540000	14390000	6990600	10088000	10490000	8759700	14919000	1.08584	0.0736524	0.763779	-0.388772	insig
Methylgingerol	9	9	9	2878.3	9	28063	42216	17375	24250	52495	1.55133	0.00690609	56.4111	5.81791	up
Methylguanidine	116420	132320	125990	94847	98829	223250	195350	181010	203410	181670	1.61717	5.57303e-05	1.73237	0.792748	insig
Methylmalonic acid	1439100	1127500	1261200	1298600	1349100	3750500	1922100	3232400	1535700	1955300	1.34242	0.0498542	1.91429	0.936811	insig
Methylparaben	34971	30827	29935	28046	29592	17821	30845	32234	17627	29371	0.806256	0.198711	0.833913	-0.262032	insig
Methylthiouracil	2762900	2415500	2904900	3175900	3109800	2789400	2424900	2662600	3194800	2479200	0.521718	0.422225	0.943065	-0.084571	insig
Met-Leu	171100	235590	174370	205000	198480	946500	489990	252220	553570	416680	1.42426	0.0434396	2.70071	1.43334	up
Met-Met	2560800	1473800	1584500	1109200	1894200	645180	683380	1092500	1586600	805580	1.21543	0.0375566	0.558219	-0.841098	insig
Metofluthrin	11516	21684	24865	8206.9	14970	14696	25512	18408	24855	5600.5	0.0841661	0.752779	1.09637	0.13274	insig
Met-Phe	151720	152750	149850	129920	136170	136750	148000	136260	125000	136750	0.672294	0.239113	0.947738	-0.0774397	insig
Met-Pro-Thr-Phe-Gln	684460	687060	492440	788980	604840	510460	544870	464210	634170	448890	1.07451	0.0633189	0.798888	-0.323936	insig
Met-Ser	249210	306790	247550	282660	268150	373070	458890	330870	417000	320820	1.43054	0.0102239	1.40336	0.488882	insig
Met-Val-His	43093	31408	48399	28866	55421	55052	34790	50223	72329	36180	0.544743	0.362215	1.19976	0.262742	insig
Mevalonate 5-phosphate	634260	879280	835980	892780	887410	782740	645070	779450	746960	702840	0.843521	0.138173	0.885549	-0.175356	insig
Mevinphos	446580	646410	750370	473430	775570	651490	420800	461420	394590	444170	0.902018	0.123445	0.767204	-0.382318	insig
MG(0:0/16:0/0:0)	2301700	2011400	1933200	2202500	1632200	1995200	2527000	1675200	2082600	2358800	0.325749	0.570428	1.05533	0.0776967	insig
MG(0:0/22:6/0:0)	101660	154320	148540	99381	214660	235500	179540	216830	253350	237070	1.27652	0.0147858	1.56186	0.643263	insig
MG(16:0/0:0/0:0)	2301700	2011400	1933200	2202500	1632200	1995200	2527000	1675200	2082600	2358800	0.325749	0.570428	1.05533	0.0776967	insig
MG(18:1/0:0/0:0)	21743	40873	25816	8176.7	22293	21849	26414	16940	46033	28330	0.433319	0.581298	1.17379	0.231178	insig
MG(20:4/0:0/0:0)	214750	347520	385830	145250	337360	497900	880200	495770	689040	911650	1.42072	0.00667403	2.42856	1.2801	up
MG(22:6/0:0/0:0)	101660	154320	148540	99381	214660	235500	179540	216830	253350	237070	1.27652	0.0147858	1.56186	0.643263	insig
Miglitol	62311	83319	84030	55081	75941	64020	57678	66516	85499	66228	0.309833	0.592301	0.942495	-0.0854431	insig
Milbemycin A3	57545	52569	93921	86862	102120	64781	86678	56411	80437	56090	0.434309	0.436364	0.87629	-0.190519	insig
Molinate	1779000	2168100	1432300	2526500	1975900	9707200	9636200	9202900	8153100	6637100	1.684	0.000137166	4.38549	2.13274	up
Molybdate	2495100	2169200	2477600	2182400	2076100	2646900	2380800	2554300	2646400	2374900	1.08864	0.0555738	1.10551	0.144717	insig
Monocrotophos	1437800	1239100	810950	3418400	1578800	546450	624340	641110	549330	941760	1.32733	0.0817948	0.389272	-1.36115	down
Monoethylglycinexylidide	518240	468160	449150	528920	375870	412780	490160	435030	597220	490760	0.217661	0.695109	1.03658	0.0518317	insig
Moracin M	57089	61184	65320	58780	60527	68681	65867	53005	59505	48825	0.265582	0.739304	0.976834	-0.0338148	insig
Morphine-6-glucuronide	229720	356180	329340	125030	259110	210830	248130	277100	313440	230370	0.124012	0.933303	0.984985	-0.0218261	insig
Moxidectin	29343	39949	29782	38895	44100	35281	53915	38747	77289	61387	1.01574	0.0930403	1.46438	0.550294	insig
Mucic acid	236590	309220	255150	271580	260730	224870	333720	181330	170980	236070	0.752945	0.283809	0.860268	-0.217141	insig
Mucronine D	1379600	1305700	1329600	1535400	1482400	1231100	1565400	1158600	1201400	1133600	0.921648	0.148619	0.894408	-0.160996	insig
Mundulone	60168	42310	54390	27294	33106	25177	20159	20336	24416	30451	1.3092	0.0327509	0.554794	-0.849976	insig
Mycophenolic acid	3569800	4708200	4440200	3674700	3756000	2336700	2673800	2050500	2439600	2491300	1.60927	0.000843524	0.595164	-0.748641	insig
Mycosporine glycine	526090	523820	619210	493790	394640	196620	437900	373340	312080	301840	1.28611	0.0086065	0.634115	-0.657184	insig
Myoinositol	8790100	7805700	6853500	7655000	7480900	8382400	8064000	6446300	7577000	6480400	0.395942	0.538573	0.957624	-0.0624693	insig
myo-Inosose-5	107430	109170	121750	9	101570	9	117790	81494	9	127020	0.359898	0.541159	0.741761	-0.430974	insig
N-(1,4-Dioxonaphthalen-2-yl)benzamide	53555	51144	61779	59340	58844	20325	16630	18204	15810	23369	1.69312	8.19964e-07	0.331404	-1.59334	down
N-(1-Deoxy-1-fructosyl)phenylalanine	31425	31987	29023	25371	19302	18648	22720	34735	17178	49073	0.066921	0.876802	1.03826	0.0541703	insig
N-(2,14-Eicosadienoyl)piperidine	33479	25935	85598	149970	126810	168570	168010	124260	112970	99324	0.915323	0.12451	1.59589	0.674362	insig
N-(2,6-Dichlorobenzylidene)-N'-amidinohydrazine	1511200	1411100	1530000	1552100	1303700	1333100	1235200	1247300	1339600	1096500	1.3049	0.010751	0.855448	-0.225248	insig
N-(2-Cyclohexyloxy-4-nitrophenyl)methanesulfonamide	885760	1089700	943150	702680	992920	336030	829390	614990	1249300	746860	0.695575	0.346173	0.818465	-0.289007	insig
N-(2-Hydroxyethyl)stearamide	103080	147640	118930	84897	145670	283020	299070	255770	218680	398090	1.57866	0.00279279	2.42351	1.2771	up
N-(3-Chlorophenyl)-6,7-dimethoxyquinazolin-4-amine	404340	499680	450350	510010	458180	447180	425030	459250	474550	506710	0.0479912	0.935139	0.995763	-0.00612526	insig
N-(3-Hydroxyphenyl)arachidonamide	9	9	8225.8	9	9	110020	669510	129800	258390	1633000	1.57608	0.123064	338.996	8.40513	up
N-(3-Indolylacetyl)-L-alanine	27966	24470	24655	25370	32631	43968	60975	40244	33734	35403	1.38893	0.0284329	1.5865	0.665851	insig
N-(3-Methoxyphenyl)-4-chlorocinnamanilide	793300	1399800	1411100	1592000	1546300	1160000	654730	792480	1074900	1027500	1.04465	0.050411	0.698496	-0.517676	insig
N-(4-Aminobenzoyl)-β-alanine	35092000	29917000	29152000	30786000	33803000	14981000	22361000	20005000	29547000	18149000	1.3838	0.00827122	0.661688	-0.595777	insig
N-(4-Aminobutyl)-3-(4-hydroxyphenyl)propanimidic acid	857770	1014600	897230	969290	766320	1014500	914110	810350	1000600	905320	0.296861	0.637327	1.031	0.044047	insig
N-(4-Hydroxyphenyl)arachidonamide	2325.3	9	18045	10798	9	104920	614920	117820	212260	1587900	1.35363	0.137027	84.5827	6.40229	up
N'-(4-Methoxybenzoyl)-2-{[4-methyl-5-(3-pyridinyl)-4H-1,2,4-triazol-3-yl]sulfanyl}acetohydrazide	231310	285660	301060	257060	246970	277200	520060	271820	333190	466180	1.06591	0.0967656	1.41329	0.499054	insig
N-(Dodecanoyl)sphing-4-enine-1-phosphate	4240400	6132700	4043100	4496300	4371300	7946000	8983500	9333700	8402700	8560100	1.63074	5.41078e-05	1.85648	0.892573	insig
N,N-Diacetyl-O-methylhydroxylamine	859850	656490	774560	922680	703080	384970	703650	261180	349620	786390	1.12614	0.0493488	0.634676	-0.655908	insig
N,N'-Dicyclohexylcarbodiimide	4372200	4606000	6104000	4892100	6789500	5360700	4766900	4576700	5332400	4431000	0.49558	0.402499	0.914209	-0.129404	insig
N,N-Diethyl-3-methylbenzamide	717560	741140	740900	667110	694740	739140	742980	678760	748530	703140	0.322037	0.61637	1.01435	0.0205528	insig
N,N-Dimethylarginine	1228900	1069600	1322600	1120000	1259500	1320500	1544900	1499700	1526600	1725100	1.4226	0.00435307	1.26934	0.344078	insig
N,N-Dimethylglycine	10382000	10448000	10795000	9207700	9899900	11907000	12578000	12028000	10114000	9394800	0.831191	0.170551	1.10426	0.143075	insig
N-[(1S)-1-(Aminocarbonyl)-4-[(2-chloro-1-iminoethyl)amino]butyl]benzamide	278430	273930	322610	306230	298900	290120	312260	312440	321610	279970	0.347894	0.559185	1.02453	0.0349557	insig
N-[(2S)-1-Amino-3-hydroxy-1-oxopropan-2-yl]-12-[(4-nitro-2,1,3-benzoxadiazol-7-yl)amino]dodecanamide	13547	8461.5	13889	13130	7641.9	4709	9120.2	9558.1	9968.5	8819.7	0.854678	0.12184	0.744238	-0.426165	insig
N-[(2S,3R)-1,3-Dihydroxyoctadecan-2-yl]-12-[(4-nitro-2,1,3-benzoxadiazol-7-yl)amino]dodecanamide	7177100	7202900	7100500	7354100	7293500	7871400	7538400	7175200	7382900	7362500	0.98159	0.110315	1.03328	0.0472296	insig
N-[2-[4-[[3-Butyl-5-oxo-1-[2-(trifluoromethyl)phenyl]-1,2,4-triazol-4-yl]methyl]phenyl]phenyl]sulfonyl-3-methylthiophene-2-carboxamide	162140	89209	86387	105550	116740	50524	35736	40866	99802	45337	1.37079	0.0129437	0.486165	-1.04048	down
N-[4-[3-[[[7-(Hydroxyamino)-7-oxoheptyl]amino]carbonyl]-5-isoxazolyl]phenyl]carbamic acid tert-butyl ester	2364100	2601400	3130600	1908500	3193100	1798100	1533300	2335200	2389400	2031500	1.02825	0.0691099	0.764338	-0.387718	insig
N-[N-[N-[(2,6-Dimethyl-1-piperidinyl)carbonyl]-4-methyl-L-leucyl]-1-(methoxycarbonyl)-D-tryptophyl]-D-norleucine sodium salt	97969	85500	178950	224700	318640	132300	242360	108300	143870	80533	0.39454	0.462481	0.780962	-0.356676	insig
N1-(5-Chloro-2-hydroxyphenyl)-N3-octylpropanediamide	129680	141450	115700	131100	111240	113580	133350	122450	146330	138240	0.352836	0.551548	1.03939	0.0557305	insig
N1,N1-Dimethyl-4-[4-(dimethylamino)phenylmethyl]aniline	57505	90796	51796	29292	70843	27693	48213	45560	59308	47484	0.592085	0.254662	0.760272	-0.395412	insig
N2-(1-Oxo-4-phenylbutyl)-L-glutamine	30548000	36086000	28808000	27019000	45558000	51184000	55980000	59742000	46742000	60543000	1.49306	0.00125852	1.6319	0.706557	insig
N3-Fumaroyl-(S)-2,3-diaminopropanoate	20655000	17027000	19615000	20935000	20971000	19366000	18486000	21179000	16989000	21447000	0.186929	0.764488	0.982501	-0.0254699	insig
N4-Acetylcytidine	38304	51167	48659	101980	51540	57994	36200	41264	50800	106120	0.0494982	0.993284	1.0025	0.00359669	insig
N4-Acetylcytidine triphosphate	27923000	30272000	28957000	27638000	29636000	30438000	25483000	26947000	26106000	30448000	0.505571	0.430973	0.965352	-0.0508723	insig
N5-(1-Imino-3-butenyl)-L-ornithine	262900	330010	366010	172590	438410	190860	126070	138690	313170	214060	1.02409	0.0733989	0.626051	-0.675648	insig
N5-Carboxyaminoimidazole ribonucleotide	110730	227380	156350	127340	231820	233950	351420	247370	319410	299600	1.32052	0.00738478	1.7007	0.766127	insig
N6-(2-Hydroxyethyl)adenosine	290620	338050	256370	468900	332750	692050	605750	726850	615580	801860	1.57584	0.000131297	2.04074	1.02909	up
N6-(4-Hydroxybenzyl)adenine riboside	20369	16656	9	31287	23310	9	9	9	9	48031	0.981764	0.454254	0.524571	-0.930789	insig
N6-[2-(5-(Diethylamino)pentan-2-ylamino)-6-methylpyrimidin-4-yl]-2-methylquinoline-4,6-diamine trihydrochloride	11715	9	14769	23417	14864	84676	275070	62177	136430	600230	1.12809	0.0922593	17.8865	4.1608	up
N6-Acetyl-L-lysine	213710	247700	227240	523200	505580	1675000	907700	1381000	737280	1344400	1.51605	0.00452573	3.52002	1.81558	up
N6-cis-p-Coumaroylserotonin	42715	125610	89746	182250	118860	63126	117170	69415	30149	23868	0.916842	0.112212	0.543166	-0.880535	insig
N6-Isopentenyladenosine	33783	73488	60011	54499	69725	68706	63014	44702	36064	42857	0.399266	0.463925	0.875944	-0.191089	insig
N6-Methyladenosine	419230	407740	373810	357710	442130	299970	221260	227320	371140	308160	1.32636	0.0107272	0.713704	-0.486603	insig
N6-Succinyladenosine	3096800	3316900	3860400	3824600	4203100	2558700	4009200	2715800	3126100	4026200	0.630272	0.348515	0.898054	-0.155126	insig
Nabumetone	7409900	7105800	4552200	7026100	7661100	19112000	13276000	16472000	12801000	15149000	1.60313	0.000587661	2.27551	1.18619	up
N-Acetylaspartate	15975000	7275800	8388600	23605000	15689000	7131700	8647700	8224300	9207700	12226000	0.851177	0.163323	0.640564	-0.642585	insig
N-Acetylaspartylglutamic acid	19741000	25231000	22889000	20232000	26552000	21923000	13088000	15422000	23638000	11286000	1.042	0.078111	0.744533	-0.425592	insig
N-Acetylcadaverine	318850	340330	235120	261250	246580	167120	309190	238460	237870	253010	0.717091	0.237234	0.85987	-0.217809	insig
N-Acetylcysteine	461030	396420	306310	418390	390550	413380	397550	376710	315200	436280	0.0853344	0.84225	0.982978	-0.0247695	insig
N-Acetyldemethylphosphinothricin tripeptide	20197	25618	22709	19855	24573	30369	20361	26953	21360	24759	0.576086	0.350344	1.09606	0.132325	insig
N-Acetyl-D-galactosamine	65465	99007	59516	93084	113870	54634	111410	55718	97337	58460	0.464639	0.519088	0.876125	-0.190792	insig
N-Acetyl-DL-methionine	172480	211380	215640	175470	164880	160470	206930	131620	212410	163660	0.462534	0.507197	0.931095	-0.102999	insig
N-Acetyl-D-tryptophan	9539	7281.8	6933.5	7626.8	11849	32576	45283	29803	20107	37277	1.63245	0.00346457	3.81785	1.93276	up
N-Acetylglucosamine 1-phosphate	3426400	5122200	5650200	4435600	5844200	6076800	6264700	5634900	6988600	7340600	1.18325	0.0222394	1.31975	0.400263	insig
N-Acetylglutamic acid	1964200	1867400	2143000	1565700	2129900	2470900	3476300	1820500	2276100	2117800	0.911136	0.157588	1.25764	0.330715	insig
N-Acetylglycine	14149000	14479000	11138000	14810000	16075000	74920000	60322000	45670000	48357000	81147000	1.67866	0.00225126	4.39365	2.13542	up
N-Acetylhistamine	2920200	5264700	3193000	3281800	3826800	8968200	9164300	7471200	7745500	7988500	1.61862	3.66606e-05	2.2361	1.16099	up
N-Acetyl-L-alanine	14789000	8582000	11410000	30211000	14314000	6890300	8807200	8057600	8767400	11315000	1.10527	0.132375	0.552764	-0.855264	insig
N-Acetyl-L-histidine	1986600	1736000	3020900	2471400	2435900	1425800	2274300	1548500	1231100	1186500	1.22746	0.0277252	0.657998	-0.603845	insig
N-Acetyl-L-leucine	430990	621610	517720	454490	628230	3510800	1930300	2073300	1108900	1634400	1.59063	0.0187416	3.86639	1.95099	up
N-Acetyl-L-phenylalanine	408380	394810	430940	409380	445800	179270	342190	376740	415980	349270	0.931893	0.102952	0.796172	-0.328848	insig
N-Acetyl-L-proline	12950000	15199000	14356000	11020000	11640000	12620000	13329000	12563000	12711000	12812000	0.08328	0.790953	0.982659	-0.0252366	insig
N-Acetyl-L-tyrosine	120520	105390	84187	107960	74330	78409	76953	84218	76162	55587	1.12334	0.0444101	0.754141	-0.407095	insig
N-Acetylmannosamine	65465	99007	59516	93084	113870	54634	111410	55718	97337	58460	0.464639	0.519088	0.876125	-0.190792	insig
N-Acetylmethionine	221230	246590	236770	233670	259430	262240	257440	252290	336790	214790	0.647642	0.283867	1.10509	0.144158	insig
N-Acetyl-N6,N6,O-tridemethylpuromycin-5'-phosphate	86446	691030	75110	126710	146200	94727	266320	157740	287460	170610	0.22979	0.818481	0.867935	-0.204342	insig
N-Acetylneuraminic acid, 2,3-dehydro-2-deoxy-	193420	179450	111070	113440	187810	109910	113700	115980	172690	300620	0.0442534	0.89643	1.03529	0.0500361	insig
N-Acetylornithine	9447100	9889300	9066100	7805500	12814000	13416000	11511000	11179000	14191000	12971000	1.23061	0.024994	1.2906	0.368047	insig
N-Acetylpyrrolidine	2114900	2149800	2237600	2165400	2349600	1987100	2141000	1953100	2160000	1912100	1.19364	0.0305448	0.921578	-0.117822	insig
N-Acetylthreonine	43391	65442	64121	48552	54440	9	70767	70625	58115	57350	0.542703	0.794245	0.930856	-0.10337	insig
N-Acetyltryptophan	17591	15600	19896	21839	24612	75564	77325	61725	47149	53046	1.65239	0.00136408	3.1627	1.66116	up
N-Acetyl-β-alanine	4382000	4925800	5191000	4555900	4687300	3993300	4072500	3858200	4750500	4089400	1.24856	0.0221273	0.874564	-0.193364	insig
N-Amidino-L-aspartate	5884400	2627500	4540700	10435000	5841700	2439900	3225400	3268100	3581500	4641900	0.974304	0.132812	0.584971	-0.773562	insig
Napelline	96536	116680	187850	100890	143080	440140	1371600	606000	1226200	3600000	1.54223	0.0801316	11.2303	3.48932	up
Naphthofluorescein	178060	113450	171780	98291	183400	90543	201250	244740	178760	179270	0.458949	0.363411	1.20079	0.263979	insig
Nap-Ile	656170	706060	1484300	1527700	1201400	1087700	1092000	979070	929980	713310	0.316364	0.47035	0.861259	-0.215481	insig
Nap-Leu	1677900	1585800	1498200	1683200	1706600	1413100	1726600	998020	891390	1501700	0.971168	0.107974	0.801159	-0.319839	insig
N-Arachidene glycine	289120	347840	342500	336490	325340	501110	541950	432410	360720	493280	1.45775	0.0095594	1.41929	0.505172	insig
N-Arachidonoyl dopamine	28950	22932	18244	38660	23347	201620	593320	183100	371120	1444500	1.59688	0.0847287	21.1428	4.40209	up
N-Arachidonoyl GABA	60861	44960	95035	52095	52532	65574	68974	47266	77661	61798	0.282653	0.765972	1.05169	0.0727076	insig
N-Arachidonoyl-L-alanine	37511	40066	47662	46043	43626	30825	32338	31377	30099	27800	1.59624	0.00131389	0.709322	-0.495487	insig
NBD-ceramide	161050	84993	81527	108610	136740	138000	127220	133340	173240	124440	0.819486	0.208124	1.21525	0.281251	insig
N-Cyclopropyl-11-(2-hexyl-5-hydroxyphenoxy)undecanamide	159220	144140	151920	235680	216900	202410	338170	144840	508390	418610	0.960576	0.103646	1.77607	0.828686	insig
N-Cyclopropyl-8-[3-hydroxy-5-(2-methyloctan-2-yl)phenoxy]octanamide	167720	170390	77643	136690	261110	1597300	2462100	1593100	2101700	1085700	1.66241	0.00226248	10.8658	3.44172	up
N-Dimethyl-2-aminoethylphosphonate	213670	224410	201660	196250	172220	207330	206960	202320	213780	189920	0.193436	0.811578	1.012	0.0172114	insig
N-Dodecanoyl-L-homoserine lactone-3-hydrazone-biotin	5458	11515	6450.9	71824	281280	56725	47733	26260	21910	1895100	0.5981	0.421524	5.43845	2.4432	insig
Neoacrimarine H	75779	97993	74219	70855	62957	76669	76214	63564	97945	98700	0.403046	0.506482	1.08195	0.113635	insig
Neohesperidose	1310100	1320400	1244000	1299000	1013400	1209600	1292400	1302800	1269800	1137300	0.0802861	0.941382	1.00404	0.00581789	insig
Neomycin	696130	558940	594410	727690	618930	679850	767310	665380	720170	535890	0.37014	0.510285	1.05397	0.0758366	insig
N-Ethylglycine	772510	886930	773570	780230	813060	828890	846570	661460	751970	805860	0.398481	0.530593	0.967327	-0.0479239	insig
N-Formylglycine	29501000	35996000	27726000	29835000	29305000	17858000	20164000	14260000	19853000	16849000	1.60408	0.000146755	0.584026	-0.775895	insig
N-Glycolylneuraminic acid	30034	17645	27092	25488	33758	25655	31098	22251	29089	25454	0.0523596	0.976724	0.996493	-0.00506845	insig
N-Glycyl-L-leucine	213840	125470	190220	92330	185300	59241	88960	134270	142230	129590	0.878021	0.108609	0.686718	-0.542211	insig
N-Heptanoylglycine	1559700	1559500	1681000	1164600	1503400	1577700	1461500	1426100	1579800	1561100	0.246203	0.778411	1.01848	0.0264153	insig
Niclosamide	353090	365270	445200	369280	374320	342000	397420	366330	365580	422010	0.0757145	0.900861	0.992754	-0.0104924	insig
Nicosulfuron	253570	233920	243570	232170	236130	230530	260690	264690	264500	174740	0.116425	0.964209	0.99649	-0.00507306	insig
Nicotinamide	126760000	134610000	134630000	131040000	132820000	99921000	99682000	80576000	118870000	89759000	1.48937	0.00483278	0.740775	-0.432892	insig
Nicotinamide N-oxide	104250	117730	129900	122620	78187	104260	110250	84485	74587	120630	0.506471	0.374256	0.894199	-0.161333	insig
Nicotinamide riboside chloride	66974	124340	116420	74116	94718	106810	68538	100210	96482	76513	0.180292	0.689452	0.941215	-0.0874036	insig
Nicotine	9	9	9	9	9	311500	176970	118550	155140	113710	1.72622	0.0082752	19463.8	14.2485	up
Nicotinic acid	597650	572830	460050	869390	666530	741220	529390	471800	609330	870740	0.0490244	0.912816	1.01769	0.0253051	insig
Nicotinic acid adenine dinucleotide	369840	739690	333670	561160	513690	464080	266890	293020	400560	142380	1.0111	0.074011	0.622279	-0.684366	insig
Niflumic acid	378270	402510	331970	410660	326300	368080	377550	342720	377460	379870	0.0113702	0.967442	0.997821	-0.00314666	insig
Nifuroxazide	100160	161980	9	250440	62240	109450	199440	221340	212800	215810	0.667021	0.160227	1.66804	0.738157	insig
Nigakilactone F	119560	150660	151630	151600	142170	120160	140030	122360	139600	117040	0.972	0.0908314	0.893198	-0.162949	insig
Nilutamide	137460	157590	75695	103950	88758	102380	117360	134110	153490	125400	0.549055	0.456443	1.12297	0.167318	insig
N-Isobutyl-2,4,8,10,12-tetradecapentaenamide	38997	44964	46795	43753	56412	46520	45167	47083	59784	52261	0.594141	0.340957	1.08615	0.119224	insig
N-Isovaleroylglycine	9	9	7043.1	9	9	59355	62105	48818	50006	34200	1.53477	0.00029205	35.9486	5.16787	up
Nitazoxanide	4370100	3246900	3326800	5006900	4413000	4539200	4157800	3586200	3590100	4219500	0.0269946	0.893459	0.986697	-0.0193211	insig
Nitrendipine	241450	229840	230240	205370	197740	214240	225010	220140	212360	227130	0.0216046	0.900522	0.994786	-0.00754243	insig
N-Lactoyl-phenylalanine	632390	677070	904220	886700	1119800	1249600	2309400	1054200	1458500	1990600	1.34012	0.0269294	1.91042	0.933887	insig
N-Lauroyl-D-erythro-sphingosylphosphorylcholine	39031	34791	20257	24039	23967	37203	22288	43405	35216	16074	0.144609	0.707287	1.08517	0.117918	insig
N-Methyl leukotriene C4	2375900	3053200	2178900	2366500	3068400	3036700	2908200	2454700	2508800	2826400	0.434589	0.549924	1.05305	0.0745712	insig
N'-Methyl-2-pyridone-5-carboxamide	322130	376810	263530	390100	163780	2476800	2349800	1526800	1503900	2633500	1.6616	0.00149353	6.91846	2.79045	up
N-Methylalanine	10382000	10448000	10795000	9207700	9899900	11907000	12578000	12028000	10114000	9394800	0.831191	0.170551	1.10426	0.143075	insig
N-Methylaniline	127180	44900	49909	98167	71431	135320	124820	133400	117220	134340	1.2326	0.0284292	1.6474	0.72019	insig
N-Methyl-D-aspartic acid	175460	381520	300140	343870	287660	347100	410730	394610	413910	241990	0.683998	0.214644	1.21475	0.280661	insig
N-Methylindolo[3,2-b]-5α-cholest-2-ene	29028	25186	38935	25190	32239	16857	42611	26913	23231	39141	0.174569	0.949107	0.98788	-0.0175922	insig
N-Methyl-L-glutamate	4072800	4863500	4177900	1223000	2119600	39448000	22570000	16496000	20369000	12500000	1.57557	0.0140451	6.76821	2.75877	up
N-Methyl-α-aminoisobutyric acid	11960	46035	37501	18331	57348	852780	591360	1380800	387720	2567200	1.6295	0.0451858	33.7658	5.07749	up
Norethindrone acetate	15521	13773	11390	16228	14579	14785	10586	18368	17077	9808.3	0.166308	0.930436	0.987877	-0.017597	insig
Norgestrel	5460700	8325800	8779000	7532300	8194900	8384000	7711300	7770100	7205000	7834400	0.194936	0.850092	1.01598	0.0228788	insig
Nor-NOHA	75855	75565	86414	84419	74821	75464	85194	78963	87241	82290	0.421656	0.480014	1.03042	0.043229	insig
Noruron	9036.8	14232	21537	21486	12536	18561	14059	26315	17543	11276	0.316372	0.629562	1.11324	0.15476	insig
Novamethymycin	72519	89480	76430	75057	69525	77935	78287	85357	82163	70137	0.329645	0.625896	1.02838	0.0403667	insig
N-Palmitoylglycine	280380	309440	285270	252250	271220	359520	392070	337510	351690	452290	1.50076	0.00542846	1.35359	0.436793	insig
N-Propionylglycine	1143300	967830	1112000	991500	1140200	1221400	1330600	1288600	1334100	1228600	1.45818	0.00247682	1.1958	0.257975	insig
N-Stearoyl taurine	1386900	1269000	1532500	1389500	801660	1401900	577700	1167100	919700	1231400	0.604007	0.289567	0.830433	-0.268064	insig
Nα-Acetyl-L-arginine	408380	420120	426090	991130	788960	715960	436090	595660	531300	359720	0.274351	0.578871	0.869525	-0.201701	insig
Nα-Acetyl-L-asparagine	13385000	13217000	13779000	10201000	13712000	16822000	13155000	15775000	17009000	14263000	1.13143	0.0351065	1.198	0.260624	insig
Nα-Acetyl-L-glutamine	928320	781790	748740	1981100	1638500	3314400	2483600	3212100	1885600	2733200	1.39195	0.00305764	2.24217	1.16489	up
Nα-Acetyl-ε-(2-propenal)lysine	44739	36618	37125	47217	41120	40650	66197	34029	75973	47536	0.704167	0.22261	1.27834	0.354272	insig
Nε,Nε,Nε-Trimethyllysine	2765300	2890700	2767000	1983200	1784200	1070300	1491200	1359700	1455600	1706700	1.43493	0.0078384	0.581072	-0.783211	insig
Nω-Propyl-L-arginine	20298	42486	43062	89017	109570	63317	46682	47449	42246	83809	0.106899	0.82638	0.931249	-0.102761	insig
O-2545 hydrochloride	205810	352650	229450	74004	267540	152300	72420	145570	209470	162880	0.626022	0.178284	0.657521	-0.604891	insig
O-Acetyl-L-homoserine hydrochloride	4014300	3809800	3987900	4721700	3727400	4312100	5128700	3876100	4100400	4703300	0.729327	0.228212	1.09178	0.126678	insig
O-Acetyl-L-serine	175460	381520	300140	343870	287660	347100	410730	394610	413910	241990	0.683998	0.214644	1.21475	0.280661	insig
Obacunone	29934	43411	49586	112070	117040	238130	212520	219480	211400	117010	1.38435	0.00182574	2.83643	1.50408	up
O-Benzyl-L-serine	25808	36401	29810	39622	36171	45691	26408	34381	30490	37479	0.16728	0.756548	1.03955	0.0559594	insig
Octadecadienamide	26115	23114	34192	27281	25059	30243	29650	29952	27925	40513	0.872961	0.164899	1.16589	0.221437	insig
Octadecanamide	27759	30059	28218	23145	24100	30823	35620	29061	23686	33526	0.845723	0.155001	1.14582	0.19638	insig
Octadecanedioic acid	74639	76162	70751	78630	70664	473280	737320	414220	518540	1692500	1.64188	0.0434311	10.3435	3.37066	up
O-Demethylforbexanthone	236730	259660	199620	238980	282970	145450	84718	119080	138640	90309	1.57069	0.000129838	0.474726	-1.07483	down
O-Desmethylcarvedilol	12009	13271	13559	10408	14028	16167	14727	14992	7552.1	15537	0.254597	0.532757	1.09008	0.12444	insig
O-Desmethylmycophenolic acid	7749300	8509300	8330700	8127200	7429600	8056400	8361800	7687800	8717400	7515100	0.0639433	0.899095	1.00479	0.00689759	insig
Oenin (Malvidin 3-O-glucoside)	62708	72584	52906	51190	48343	55851	75644	62447	81597	48697	0.539195	0.365135	1.12687	0.172324	insig
Oleamide	63342	61165	74548	65794	88960	73413	72957	101530	78603	122820	0.939041	0.13313	1.26996	0.344782	insig
O-Methylandrocymbine	249410	217490	256420	231540	232330	246760	283830	245990	229120	250670	0.700226	0.258376	1.05827	0.0817106	insig
O-Phospho-L-serine	1753900	2671100	2703300	2449900	5085300	8251000	13229000	6610400	9407100	10310000	1.55499	0.0018083	3.26031	1.70501	up
O-Phosphorylethanolamine	12555000	11226000	10805000	12474000	12036000	12287000	10945000	12333000	11114000	15004000	0.361495	0.545032	1.04378	0.0618125	insig
Orlistat	12541000	12587000	10999000	11514000	10959000	10941000	11130000	12064000	11181000	13187000	0.0200633	0.972817	0.998345	-0.00239006	insig
Orotic acid	133190	185850	172910	246130	230550	527500	379310	323400	450510	654590	1.51873	0.00685637	2.41094	1.2696	up
Osthole	884990	753470	601380	597170	847760	717100	681590	504570	600400	437050	0.929298	0.100246	0.798072	-0.32541	insig
O-Succinyl-L-homoserine	58593	32658	26190	39051	65191	47954	27187	41623	38117	57856	0.0315578	0.84949	0.959645	-0.0594272	insig
o-Tolidine	1196200	1318500	1771600	1780600	2154800	1538700	1808700	1585500	1833000	1408000	0.0418229	0.961933	0.994186	-0.00841214	insig
Oxalureate	3562100	3531400	4009900	3773500	3913200	3647800	4264800	4151700	4279100	4488000	1.09652	0.046606	1.10864	0.148787	insig
Oxethazaine	217290	306140	216640	390450	309520	616190	641090	744180	526650	740990	1.57779	0.000143903	2.27015	1.18278	up
Oxibendazole	9	24773	9	9	9	24045	33690	34368	24702	27261	1.42726	0.0055646	5.80701	2.53779	up
Oxolucidine B	392950	915460	829830	905320	704710	979580	1084300	829320	1229500	915820	0.956162	0.0655601	1.34423	0.426775	insig
Oxyphencyclimine	54583	113470	48230	27838	86668	27753	40387	55792	30710	25280	0.95134	0.119592	0.543918	-0.87854	insig
Oxypurinol	5088300	5295000	3927900	6088400	4612300	2707000	3056900	3439500	3278300	3550700	1.51276	0.00485514	0.640991	-0.641624	insig
P,P-Dioctyldiphenylamine	195710	189750	190300	197820	192840	175220	173140	154090	206150	197050	0.759444	0.261068	0.937118	-0.0936967	insig
Palmitoleoyl 3-carbacyclic phosphatidic acid	387660	522410	415270	294080	549520	504960	376220	444700	529960	988450	0.676875	0.299464	1.31137	0.391078	insig
Palmitoyl 3-carbacyclic phosphatidic acid	652710	410180	374340	318940	495380	326570	472030	477280	699790	945010	0.583891	0.316732	1.29719	0.375386	insig
Palmitoyl ethanolamine	284530	282870	262980	278700	332790	223570	208200	217510	208920	280680	1.34386	0.00988066	0.789863	-0.340325	insig
Palmitoyl N-isopropylamide	76374	83527	67108	29082	33689	43987	57034	60394	45850	43376	0.152673	0.535413	0.864935	-0.209336	insig
Palmitoylethanolamide (PEA)	1338300	1671600	1354500	1315500	1647800	2048200	2057900	1550400	1934700	2054100	1.36484	0.0066166	1.31628	0.396466	insig
Pantetheine	79812000	68421000	77154000	69740000	77660000	83017000	67342000	76589000	60051000	72552000	0.35355	0.579556	0.964494	-0.0521551	insig
Pantothenate	1448400	1368700	1544500	2016100	1906900	2933100	3311800	3209000	4050100	2425100	1.5381	0.00227692	1.92274	0.943161	insig
Paromomycin	9	9	9	9	9	9	18417	9	9	9	0.57931	0.373901	410.067	8.67971	insig
Paspaline	71924	112820	96711	64936	45403	305520	418190	325700	465260	1051800	1.59137	0.0339838	6.55056	2.71162	up
Patellamide A	31026	43869	42330	47744	31830	9	9	9	34288	9	1.43341	0.00573299	0.174411	-2.51943	down
PC(12:0/12:0)	139890	150380	157400	141820	168980	204590	157440	145050	132750	146130	0.21784	0.700904	1.03624	0.0513638	insig
PC(16:0/2:0)	84907	88158	87707	73093	94400	89631	102580	80650	73129	85658	0.0691585	0.913713	1.0079	0.0113515	insig
PC(O-16:0/O-1:0)	17086000	17106000	16982000	18475000	20244000	23747000	22476000	23485000	23086000	20171000	1.50684	0.000896879	1.25666	0.329595	insig
p-Chlorophenylalanine	2342300	2833100	2384300	2361400	2425300	2618000	2658800	2470000	2830800	2238700	0.409927	0.507592	1.03806	0.0538894	insig
p-Coumaric acid	5913100	6338200	5261400	7189300	7189500	7454800	4129000	5298700	7585300	7681500	0.0733096	0.95166	1.00808	0.0116154	insig
Pentoxifylline	29051	23568	31543	24276	26843	21961	26838	17569	48950	22431	0.162092	0.935142	1.01824	0.0260826	insig
Persenone B	35060	42211	38286	36673	55598	61235	70667	42166	45828	70674	1.12549	0.054225	1.39813	0.483496	insig
Persicachrome	2937800	3776700	2788400	4233800	2972100	1243700	1616200	1552300	2195500	1584000	1.56937	0.00165499	0.490263	-1.02837	down
PGD1	27946	46602	50282	23185	35035	58599	69241	49874	68320	68472	1.3629	0.00431526	1.71814	0.78085	insig
PGD2	144160	205540	257310	121090	124850	200910	241090	130910	166410	178530	0.34278	0.698349	1.07609	0.105797	insig
PGE1	27946	46602	50282	23185	35035	58599	69241	49874	68320	68472	1.3629	0.00431526	1.71814	0.78085	insig
PGF1α	17354	22131	22746	29934	14324	14314	17718	17094	23907	17391	0.587735	0.335918	0.849139	-0.235927	insig
PGF2α	454780	882140	857010	863820	720220	451720	476790	366210	592760	516590	1.25865	0.0230184	0.636339	-0.652132	insig
PGJ2	195610	295270	420700	202250	252260	335320	334570	257380	250190	264000	0.347621	0.751414	1.05517	0.0774783	insig
Phaclofen	2810400	2916600	2272700	2573000	2513600	761340	558910	939800	937110	660300	1.67751	3.01891e-06	0.294771	-1.76233	down
Phe(4Cl)-Asn	77275	98968	186830	125150	131530	75470	121940	81471	149160	93605	0.508401	0.420901	0.8417	-0.248622	insig
Phe(4Cl)-HoPhe	79335	102190	132910	106020	135510	72247	141440	78844	106950	113700	0.359643	0.614558	0.923046	-0.115526	insig
Phe-Abu	7136500	6623900	6903900	5771500	6594900	3694200	2919300	4422200	5352200	3243200	1.48857	0.00156079	0.594329	-0.750667	insig
Phe-Ala-Asn-Lys	35285	55682	79456	33321	61158	21796	33908	42116	52511	39711	0.78816	0.179978	0.717405	-0.47914	insig
Phe-Arg-Thr-Glu	2048900	2103200	2385000	2226400	2480000	2541800	2546900	2538100	2390300	2515100	1.23793	0.0311267	1.11462	0.156548	insig
Phe-Asp	143010	79306	106830	63301	92495	36617	30305	59776	93359	45317	1.19591	0.0382754	0.547228	-0.869785	insig
Phe-Asp	557470	572990	572370	579540	548120	517140	557770	517040	640160	523480	0.448697	0.566091	0.973538	-0.0386906	insig
Phe-Asp-Ile-Glu	130150	111080	122140	132350	66300	118580	118400	134620	117660	43579	0.235726	0.779691	0.948078	-0.0769218	insig
Phe-Cys	2393500	3342900	2445400	3087300	2416400	784620	1376200	1694600	1873600	1426800	1.43155	0.00138031	0.522876	-0.935459	insig
Phe-Cys-Thr	53058	56182	101150	173280	102450	68085	54307	91277	124900	119950	0.0554566	0.83689	0.943222	-0.084331	insig
Phe-Gln-Leu	493110	753770	723030	380920	895440	403460	248820	553390	678300	411900	0.828202	0.148888	0.707233	-0.499742	insig
Phe-Gln-Ser	504190	461460	485010	475160	448830	454140	354180	423330	478770	506000	0.662583	0.306261	0.933367	-0.0994836	insig
Phe-Gln-Thr-Lys	149070	176780	168200	189240	219850	239710	344060	344650	289720	348530	1.54021	0.00142743	1.73469	0.79468	insig
Phe-Glu	975650	723390	827500	621470	904820	432170	334270	578330	686780	417070	1.34422	0.007024	0.604175	-0.726961	insig
Phe-Glu-His-Asp	13825	46229	62088	30414	65617	22905	6681.8	55810	29640	32968	0.574364	0.298017	0.678383	-0.559829	insig
Phe-Glu-His-Phe-Leu	100490	109520	84073	39834	127970	62941	61533	61990	94971	57605	0.638823	0.188635	0.734032	-0.446084	insig
Phe-Glu-Lys-Ala-Ala	342890	517950	388360	375820	584040	327460	236890	279240	439480	223810	1.1434	0.0500282	0.682136	-0.551868	insig
Phe-Glu-Thr	77852	128070	98212	48378	86674	66387	79462	106050	175860	130650	0.55666	0.342933	1.27146	0.34649	insig
Phe-Ile-Tyr	69732	93705	150980	111700	132080	156500	95259	75616	128850	243780	0.427537	0.420063	1.25405	0.326591	insig
Phe-Leu-Asp-Lys	17782000	22734000	24274000	20691000	25031000	20311000	17696000	18551000	19922000	16754000	1.0957	0.0574687	0.843655	-0.245275	insig
Phenethyl rutinoside	48374	60082	42324	43126	46146	41972	63289	54580	51396	55451	0.652287	0.290885	1.11096	0.151806	insig
Phenethylglucosinolate	997820	1035900	1506800	440980	871180	1914800	1175700	1101000	831800	1743300	0.800896	0.189572	1.3944	0.479649	insig
Phenobarbital	1466400	1537300	1601400	1644500	1351600	1573000	1569200	1579500	1356900	1614100	0.16899	0.798607	1.01204	0.0172629	insig
Phenylboronic acid	20434000	21002000	19713000	19845000	19812000	18970000	19739000	19908000	21027000	17715000	0.668188	0.298425	0.965806	-0.0501953	insig
Phenylethylmalonamide	9138800	11621000	8911100	9855300	8738800	12355000	8316000	8738300	11354000	11179000	0.423402	0.463726	1.07619	0.105933	insig
Phenyllactate (PLA)	20085	22676	11491	47473	57668	84386	112930	58276	102280	113130	1.37825	0.00194135	2.95497	1.56314	up
Phenytoin	97570	87894	118610	64759	130420	771790	658010	529360	668930	1380600	1.66728	0.00922714	8.02938	3.00529	up
Phe-Phe	16035	12704	27603	17416	28373	32057	12102	25518	29537	27427	0.517763	0.329321	1.23999	0.310324	insig
Phe-Phe-His	1205100	1499400	1987000	719810	2138000	1334300	804280	1500500	1996600	1213400	0.168855	0.677514	0.907246	-0.140435	insig
Phe-Phe-Leu	124030	165090	140210	68336	111080	98358	94507	103170	104170	93838	0.614816	0.228616	0.811575	-0.301204	insig
Phe-Ser-Lys-Glu	14926	27511	13303	4699.6	24704	22348	35978	32924	34240	41242	1.14923	0.0145639	1.95824	0.969561	insig
Phe-Thr-Asn-Lys	481300	507120	659020	624250	442480	674880	503010	356300	460530	672980	0.143208	0.904789	0.982879	-0.0249147	insig
Phe-Trp-Gly	684080	946510	959050	680510	666760	885280	698520	779070	831170	757830	0.106448	0.969436	1.0038	0.00547176	insig
Phe-Tyr	34753	26921	26280	30329	31226	30190	35811	70306	25538	36003	0.694845	0.292956	1.32332	0.40416	insig
Phe-Val	58965	18158	32303	25578	38044	49739	21206	28179	77219	28575	0.25717	0.62221	1.18417	0.243874	insig
Phe-Val-Arg-Arg	27538	22585	31803	27578	34200	37058	26236	27127	54352	42704	0.807289	0.176638	1.30461	0.383613	insig
Phe-Val-Asp-Lys	531950	732190	629220	866000	1082100	662930	638590	521640	614560	781920	0.639113	0.284395	0.838129	-0.254755	insig
Phoenicoxanthin	98099	200520	98455	135700	102430	105380	195370	190360	190510	194850	0.933648	0.104726	1.37982	0.464485	insig
Phosphatidylethanolamine lyso alkenyl 16:0	69110	68204	95288	84914	96665	111280	100780	75150	69696	84089	0.311256	0.604803	1.06474	0.0905009	insig
Phosphatidylethanolamine lyso alkenyl 18:2	350570	490280	475350	393110	560570	646620	561440	698490	729090	1064600	1.34843	0.0253377	1.63015	0.705003	insig
Phosphocholine	7629000	7993600	8789800	8694800	8039900	9078500	9145300	7554000	7674400	7905900	0.0409606	0.921464	1.00513	0.00737915	insig
Phosphodimethylethanolamine	2800400	2662000	2561700	3132600	2796600	1005700	1191100	1153900	1830100	1276300	1.6269	4.89143e-05	0.462765	-1.11165	down
Phosphoenol-4-deoxy-3-tetrulosonate	9	9	9	9	9	145860	204070	152200	167940	252230	1.72727	0.000728155	20495.6	14.323	up
Phosphoenolpyruvate	2580600	2273700	2214300	2280300	2945700	7986300	8621600	8915200	6772100	8554700	1.70613	3.08806e-05	3.32259	1.73231	up
Phosphonoacetic acid	1584600	1832000	1698500	2020300	2205200	2815900	2662500	1399400	2933400	2928400	0.931383	0.0796092	1.3639	0.447733	insig
Phosphoribosylformylglycineamidine	406070	311570	321460	356380	351370	177980	143120	191870	181360	163520	1.66771	7.82234e-05	0.491084	-1.02596	down
p-Hydroxyphenylethanolamine	160020	338310	248130	233540	241340	251990	216360	284390	232990	266590	0.229864	0.847899	1.02537	0.0361384	insig
Phygrine	27602	60496	50336	61839	34697	48894	87214	39719	68436	101890	0.834405	0.145428	1.47318	0.558933	insig
Phyllanthin	16075	27965	12324	41039	28157	22364	15746	23575	29287	34711	0.114085	0.996855	1.00098	0.00141259	insig
Phylloquinone oxide	9	9300.1	9	9	9	65900	195740	59432	99665	890320	1.54935	0.176693	140.429	7.13369	up
Physalin K	6708800	7078400	4915000	6892900	6082300	4099600	4542700	4873300	4491500	4552000	1.47574	0.00757927	0.712151	-0.489744	insig
Phytosphingosine	16749	11622	7026.3	12654	19385	22533	51910	50625	31549	28429	1.43498	0.0141234	2.74401	1.45629	up
Picrotin	571990	622210	518170	487450	466190	1220100	814760	575910	1143200	992820	1.384	0.0211871	1.78048	0.83227	insig
Pindolol	1706200	1862200	1941000	1912000	1947400	1865900	1544000	1509500	1834600	1849400	0.884389	0.14174	0.918303	-0.122957	insig
Piperacetazine	82561	77716	166280	75160	68089	83124	75931	90317	93002	87268	0.122782	0.685034	0.914509	-0.12893	insig
Pipereicosalidine	732520	856190	3059400	3462500	3951300	3761800	4369700	3301100	3101700	4189900	0.904707	0.122568	1.55234	0.634446	insig
Piperine	70805	44833	63739	115500	74077	11033	61359	61949	19889	44155	1.02563	0.0609642	0.537696	-0.895138	insig
Podophyllotoxone	55584	50672	68754	54690	65179	55136	69203	73202	70075	47625	0.346645	0.519869	1.06905	0.0963321	insig
Ponasterone A	1130600	1019800	971740	1567500	1489000	1891000	1568000	1480300	1508700	2074700	1.20747	0.0250398	1.37938	0.464021	insig
Poncirin	1991700	2779900	2834600	2391600	2277000	1911800	820360	1208200	1601300	1184700	1.41125	0.00210373	0.547981	-0.867802	insig
Porphobilinogen	1489900	1636300	1329000	1285300	1104200	1725900	1065600	1499600	1974700	1483300	0.531644	0.33977	1.13213	0.179041	insig
Potassium phosphate dibasic	110850	203510	143900	148240	229850	193710	175100	261680	109240	198760	0.359591	0.548735	1.12213	0.166235	insig
Practolol	3947800	4312200	2783200	3494400	2404700	2851900	4138700	6165900	3130100	3031500	0.372484	0.528002	1.14023	0.189323	insig
Pradimicinone I	6687.3	5945.8	4956.6	13250	9816.2	29264	37445	29909	28453	47369	1.60706	0.000814062	4.24145	2.08456	up
Pramipexole dihydrochloride monohydrate	744410	805680	671520	984060	724160	273500	384500	332000	490820	372050	1.59955	0.000374266	0.471489	-1.08471	down
Pravastatin	110160	103060	157980	144230	138030	115240	123470	111910	118290	103040	0.781957	0.19863	0.875264	-0.19221	insig
Pregabalin	130150	72244	83921	186750	124340	80794	66416	91302	128230	82363	0.729009	0.239636	0.75176	-0.411657	insig
Pregn-5-ene-3,20-dione	169390	244160	422280	197740	168190	301850	351280	205590	249650	236540	0.483598	0.614964	1.11912	0.162361	insig
Prim-O-glucosylcimifugin	52823	98524	79043	84881	46870	79574	63745	88450	72947	79417	0.358926	0.694643	1.06073	0.0850544	insig
Pro-Ala-Glu	181310	303620	403640	223330	301850	266710	289450	256260	209060	211130	0.409451	0.418947	0.871873	-0.197811	insig
Pro-Ala-Gly	292490	216070	179550	461220	301800	453760	552690	373660	550630	616280	1.29216	0.00973889	1.7552	0.811634	insig
Pro-Arg-Met	3366100	3647800	2615300	1702800	3451300	4124100	2810600	2955700	2405700	2929000	0.212082	0.852621	1.02989	0.0424834	insig
Pro-Asn	23348000	22174000	18484000	26351000	22684000	16677000	14964000	15891000	23017000	13951000	1.25393	0.0241666	0.747516	-0.419823	insig
Pro-Asn-Ala-Leu-Ser	53001	90813	55503	117150	58777	146400	165320	106910	113230	102790	1.26255	0.0183816	1.6913	0.758132	insig
Pro-Asp-Ala-Lys-Ser	1158000	1482600	1551600	799750	1740300	606140	361650	715950	855920	690030	1.36655	0.00957726	0.479734	-1.05969	down
Pro-Cys-Glu	90616	136160	126450	54954	103270	60581	40866	47849	111780	73867	0.945584	0.101537	0.654889	-0.610678	insig
Pro-Cys-Ser	148730	133220	158290	108340	122910	120530	132070	163990	134580	134390	0.190201	0.81243	1.02095	0.029917	insig
Pro-Gln-Val	347200	484350	585970	199940	549150	261190	155230	334000	350150	327720	0.827062	0.114066	0.659228	-0.601151	insig
Pro-Glu-Asn	119450	171920	164460	48510	179750	66994	71489	116670	202970	130670	0.25784	0.597852	0.860695	-0.216426	insig
Pro-Glu-Leu-Ala-Lys	146260	122320	185420	221620	128630	127830	186630	194590	144350	168360	0.14018	0.881106	1.02177	0.0310731	insig
Pro-Glu-Val	217390	257560	246590	297650	344080	244020	254040	218740	244950	367400	0.159234	0.846572	0.974972	-0.0365674	insig
Pro-Ile-Ala	9	9	9	9	9	57028	118870	78209	79695	189360	1.72452	0.0110942	11625.8	13.505	up
Pro-Ile-Phe	183880	208950	379180	133110	469390	211610	93546	202820	280160	213960	0.52028	0.33378	0.729057	-0.455897	insig
Pro-Ile-Trp	107450	62791	58423	56852	64043	52807	54574	47212	48346	29188	1.1277	0.0687441	0.664057	-0.590622	insig
Pro-Ile-Tyr	95077	98878	180070	68962	153130	77116	30856	92248	77850	36398	1.10904	0.0527543	0.527527	-0.922682	insig
Pro-Leu	390980	498700	426910	286910	534210	549720	569750	367290	551090	893870	0.889439	0.148454	1.37143	0.455681	insig
Pro-Leu-Glu-Gly-Lys	155910	305000	255550	226790	197120	710900	1158000	851410	1092700	1161000	1.6581	0.000660218	4.36175	2.12491	up
Pro-Leu-Thr	4144200	4833800	4485300	4220100	3842800	4173000	4074900	4146600	3818800	4253900	0.622528	0.294607	0.950804	-0.0727799	insig
Prolylalanine	90922	93632	94526	94923	87953	104620	95235	92338	83929	80711	0.174608	0.827203	0.98891	-0.0160886	insig
Prolyltyrosine	2969200	2577300	3618600	2327200	2721000	2334800	2886800	2366400	3205300	2489700	0.398711	0.522478	0.934547	-0.0976605	insig
Pro-Lys-Ile-Val-Lys	9	9	9	9	9	44532	29772	33912	51395	30314	1.7264	0.000887527	4220.56	12.0432	up
Pro-Lys-Lys-Val-Gly	157680	136360	149590	173830	150870	182950	164650	141050	79163	145250	0.4102	0.577758	0.928069	-0.107697	insig
Pro-Lys-Val-Lys-Ala	217890	281590	313250	158540	313250	279480	246950	248490	221710	245580	0.00308522	0.799514	0.967062	-0.0483203	insig
Promazine	185180	191910	265230	132000	207370	65896	75895	92108	131130	52142	1.47424	0.00319837	0.424952	-1.23463	down
Prometon	187910	142900	133990	143250	160040	145100	195130	139540	137160	163390	0.11	0.869523	1.01592	0.0227905	insig
Prometryn	39088	153740	58940	34796	24917	326320	151760	124900	349910	152580	1.37223	0.0262385	3.54908	1.82744	up
Proparacaine	3528400	4801200	2333500	3059500	3607400	2366700	3064200	3431700	2858300	3043000	0.598993	0.291243	0.851927	-0.231198	insig
Propoxycaine	9	9	9	9	9	19197	34808	32841	19760	29604	1.72662	0.0011462	3026.89	11.5636	up
Pro-Pro-Thr	35236	48427	38447	35864	23268	26685	27056	47422	53685	49055	0.299125	0.539389	1.12503	0.169966	insig
Propylparaben	18577	16529	25491	21864	12419	21696	16405	17551	9578.6	16927	0.461647	0.416561	0.865911	-0.20771	insig
Pro-Ser	257080	319840	191260	146720	138330	186870	257030	160290	167690	195150	0.138003	0.670276	0.918157	-0.123188	insig
Prostaglandin A2	30806	64144	80789	35870	31954	40091	47835	34394	38950	41238	0.314087	0.467	0.83144	-0.266316	insig
Prostaglandin E2	213360	360310	421940	259360	241450	528350	669650	400890	656910	581210	1.42522	0.00303129	1.89586	0.922856	insig
Prostaglandin E2 p-benzamidophenyl ester	58682	127760	122370	65515	67195	77648	68995	47600	51430	54973	0.917659	0.139885	0.680931	-0.55442	insig
Pro-Thr	268870	280160	315600	250410	280220	246130	251140	146100	342500	225950	0.696595	0.319067	0.868526	-0.203359	insig
Pro-Tyr	8894900	8248200	8703500	9056000	9058300	8616600	8690200	8575300	8524200	8881700	0.476203	0.444773	0.984693	-0.0222538	insig
Pro-Tyr-Gly	57648	42996	50130	34144	56050	35335	31549	46056	37555	45289	0.860892	0.126246	0.81249	-0.299579	insig
Pro-Val	495240	369770	653520	462020	642910	221240	259290	290820	293270	287040	1.53569	0.0080182	0.51522	-0.956738	insig
Pro-Val-Phe	764980	525000	901350	566110	304880	477530	199420	592590	225380	224690	1.02502	0.0754397	0.561538	-0.832544	insig
Pseudoecgonine	95766	78743	81139	100570	90411	82472	101020	101950	97775	108500	0.779275	0.172278	1.10095	0.138751	insig
Psilocin	5807900	5818700	5830400	6629700	6261200	5993600	5946700	4872200	5518600	7241000	0.288351	0.72666	0.974436	-0.03736	insig
Psilocybin	30277	28880	29666	29560	24650	14136	24574	32031	24579	26423	0.757897	0.224247	0.851153	-0.232509	insig
Psychosine sulfate	37259	30929	38032	39143	28754	51198	58451	76478	35859	39557	1.15665	0.0725617	1.50211	0.586991	insig
PtdIns-(1,2-dioctanoyl) sodium salt	81661	56696	55326	92110	94925	76431	107900	69069	98724	103790	0.706589	0.228116	1.19751	0.260039	insig
Pterine	39127	35122	80819	62091	37645	69220	60407	80805	9	40154	0.482006	0.96136	0.983481	-0.0240303	insig
Pterostilbene phosphate	385820	418610	405550	375260	388300	414110	348710	396350	386470	415530	0.108815	0.868709	0.993732	-0.00907116	insig
p-Tolyl sulfate	74090	26624	64692	30530	65752	2703600	1461900	1530300	827330	3845000	1.67489	0.0196366	39.6202	5.30816	up
Putrescine	320840	334790	393400	432500	516870	2960300	2591900	2603300	2133300	3092000	1.70637	0.000107743	6.69576	2.74325	up
Pymetrozine	157760	136410	338550	742250	844380	271710	260090	141600	106710	83295	0.923308	0.141968	0.389035	-1.36203	insig
Pyrazine-2-carboxylic acid	18886000	24212000	16736000	17683000	18782000	17957000	20692000	17995000	20153000	18293000	0.047796	0.871157	0.987445	-0.0182272	insig
Pyrazosulfuron-ethyl	375060	439960	386630	435800	318790	476590	381800	387150	393730	383820	0.307501	0.65399	1.03417	0.0484771	insig
Pyridine	4811500	5569600	4912500	4649300	5047600	4701600	4223200	4356700	5225300	3552000	0.949051	0.111679	0.882687	-0.180025	insig
Pyridine-2-azo-p-dimethylaniline	2620100	2820400	2770700	2637100	3095600	1721500	1556200	1475400	1623700	1828900	1.67259	9.32861e-06	0.58848	-0.764936	insig
Pyridoxal	1302700	1785200	2020700	2218200	1887600	2542000	2625200	1537500	2135300	2256600	0.758837	0.166604	1.20427	0.268156	insig
Pyridoxal 5'-phosphate	498520	782160	880830	553500	589830	2023100	857820	898660	707940	697600	0.915555	0.211776	1.56895	0.649797	insig
Pyrimidine	191860	164910	178630	238850	243170	183110	223430	214730	253520	198210	0.342368	0.592874	1.05463	0.0767347	insig
Pyrrolidine	581020	544240	618170	530910	574530	964140	966960	928390	891650	770820	1.65632	0.000249913	1.58728	0.666558	insig
Pyrroloquinoline quinone	53696	44153	27326	79493	53721	52225	36853	115330	26575	23135	0.252203	0.965446	0.983471	-0.0240461	insig
Quercetin	5012500	4245800	5915900	4808500	5389000	5544300	5851100	5267900	5487100	6787800	0.957623	0.102482	1.14057	0.189755	insig
Quercetin 3-glucoside	651220	705220	748600	670240	677840	621560	698150	657650	690930	662930	0.645639	0.295145	0.964699	-0.0518498	insig
Quercitrin	306410	336150	374460	379310	348150	211480	181320	187610	268570	228230	1.57655	0.00021607	0.617496	-0.695498	insig
Quinalizarin	402310	323070	292700	430310	365870	877820	475360	692020	468390	389720	1.18876	0.0707006	1.60027	0.678317	insig
Quinamide isopropylidene	313450	360850	343000	245890	291780	336310	392900	308440	344930	317570	0.686936	0.281193	1.09337	0.128775	insig
Quizalofop	13744000	11052000	14558000	13403000	14324000	16072000	16812000	15251000	16530000	14714000	1.26967	0.0133332	1.18333	0.242853	insig
rac-2-Despiperidyl-2-aminorepaglinide	36393	56408	42044	37539	43516	44854	37074	33792	41004	33881	0.686932	0.265719	0.882839	-0.179777	insig
Raffinose	33351	33352	31812	38013	27196	30273	22849	35918	32751	39507	0.154745	0.887721	0.985182	-0.0215373	insig
Ramipril	413620	609660	613850	276410	698110	401260	256480	536680	499070	319710	0.627037	0.24078	0.770854	-0.375471	insig
Repaglinide	3753200	3709900	4073500	5114900	4939500	3800800	4172700	4267800	5726700	7201200	0.541576	0.348069	1.16573	0.221229	insig
Repin	459640	484640	402700	482640	396920	505570	500590	518410	484830	464430	1.0856	0.0603719	1.11106	0.151943	insig
Retamine	13717	11073	28131	20880	26815	16344	22394	16578	26498	34710	0.412292	0.528858	1.15811	0.211767	insig
Retusin	569040	613510	677730	598420	580560	685920	607050	582490	637830	608690	0.393107	0.542506	1.02722	0.0387412	insig
Rhaponticin	359260	524620	473960	505580	495710	381370	374980	357420	449890	347470	1.16674	0.0367781	0.810099	-0.303829	insig
Rhein	207780	222230	274880	197610	333930	197340	245090	390460	274040	210080	0.200519	0.717463	1.06517	0.0910857	insig
Rhizoxin	55280	78222	71485	37841	65814	50021	25775	71906	64524	62657	0.376051	0.547692	0.890621	-0.167117	insig
Rhodamine B	106230	109170	113260	109390	101490	117290	75932	104360	113400	81069	0.669122	0.32864	0.911982	-0.132922	insig
Rhodotoxine	60716	91052	82802	44331	76507	38683	35390	58224	67499	56663	0.930628	0.0953306	0.72159	-0.470748	insig
Ribitol	21039	29356	25166	31282	27561	12236	27521	25165	14032	38074	0.559669	0.521686	0.870718	-0.199722	insig
Riboflavin	4308300	4656000	5154800	4868500	6896300	4088700	3511800	3040700	3892500	3485600	1.37683	0.0215352	0.696159	-0.522512	insig
Ribulose 1,5-bisphosphate	495390	474620	480220	830270	411520	655220	522230	1497700	576500	486420	0.62455	0.349817	1.38857	0.473604	insig
Ribulose 5-phosphate	24790000	26345000	28026000	28482000	29843000	24717000	27206000	28049000	30804000	26311000	0.0729805	0.953953	0.997098	-0.00419295	insig
Rigin	10403	12425	10275	14457	15530	5907.1	20324	4477.6	4690.8	8189	0.940849	0.271676	0.690894	-0.533464	insig
Riluzole	531910	660440	586980	512910	654850	644190	651900	615830	664450	534800	0.514426	0.418001	1.05568	0.0781661	insig
Rimantadine	291250	211140	149470	243760	155680	84463	263360	149120	142080	70352	0.921133	0.155399	0.67476	-0.567554	insig
Rimexolone	147800	136730	216090	240870	243680	163250	207640	143870	198220	88634	0.651204	0.274991	0.813681	-0.297465	insig
Robustone methyl ether	700840	986220	879590	931650	784060	829750	871840	922960	975580	872230	0.41526	0.530813	1.04437	0.0626302	insig
Ronidazole	7127400	8051700	8432400	5748300	6625500	4377600	2746900	2527700	6146900	3709300	1.38257	0.00433893	0.542121	-0.883312	insig
Rosiglitazone	4942700	8958500	10588000	11459000	10765000	10171000	12592000	7130800	14989000	9612700	0.461848	0.408409	1.1666	0.222307	insig
Rubitecan	36722	38394	44356	20275	18755	30648	33658	30901	26759	36130	0.192064	0.988562	0.997439	-0.00370018	insig
S-(5'-Adenosyl)-L-homocysteine	2406800	2612800	2164700	2855800	2822500	1132100	1559000	1028600	1792000	1384600	1.55303	0.000245563	0.536151	-0.899288	insig
S-Adenosyl-L-methionine	4398300	3838900	4606200	4991200	5326400	2435500	6252000	3196700	4030600	5592700	0.422317	0.68151	0.928608	-0.106858	insig
Salicin 6-phosphate	16015000	15071000	16066000	11837000	16496000	11085000	11707000	10363000	14595000	11211000	1.24337	0.0188679	0.781096	-0.356429	insig
Salidroside	6732200	6045100	6758900	5925600	6478600	4999300	6872900	5399300	5208400	5894700	0.980414	0.106805	0.888361	-0.170782	insig
S-Allyl-L-cysteine	290850	174760	170950	209690	277370	213160	153600	119010	172540	137790	1.07933	0.0661915	0.708514	-0.497133	insig
Samidin	1692500	2228100	1998300	2088600	2219400	2429100	2389800	2325400	2180000	2502200	1.19207	0.0277965	1.15641	0.209654	insig
Saracatinib	449540	342300	663070	774570	491390	360430	279380	230070	417230	384480	1.18287	0.0513869	0.614359	-0.702847	insig
Sarcosine	389130	607600	366920	326230	478640	477560	332940	551440	360120	509480	0.162452	0.852959	1.02906	0.0413289	insig
Schizandrin	177990	212050	302430	114370	290290	137190	83304	158610	245010	238310	0.554211	0.345186	0.786073	-0.347265	insig
Secobarbital	193310	280040	226890	149100	194410	197640	242060	126160	187660	355930	0.0888222	0.774755	1.06295	0.0880685	insig
Sedoheptulose	128430	110050	127730	119470	74522	77517	81972	124960	135660	15687	0.642048	0.331562	0.777927	-0.362294	insig
Ser-Arg	4445600	5115100	6331400	5127000	6843000	9539000	9361700	8720100	9341100	10462000	1.58265	0.000159102	1.70209	0.76731	insig
Ser-Arg-Phe-Lys	319070	457710	285900	547570	886340	499480	267870	228960	355060	370530	0.738335	0.239684	0.689701	-0.535958	insig
Ser-Asn-Thr-Ile-Leu	365950	429710	418130	335710	450990	508160	441080	318470	523920	801920	0.763983	0.214473	1.29646	0.374575	insig
Ser-Gln-Tyr-Lys	133890	159430	152350	115000	148920	140970	195870	130350	170860	141350	0.548152	0.365792	1.09838	0.135378	insig
Ser-Glu-Glu-Glu-Ile	3771100	3766800	3451100	3193400	2801500	3435200	2408300	2776300	3891800	2970600	0.578685	0.374624	0.911581	-0.133557	insig
Ser-Glu-Phe-Arg	10386000	13152000	15290000	15940000	15503000	12413000	12122000	12034000	15769000	11845000	0.539595	0.369404	0.913364	-0.130738	insig
Ser-Glu-Ser-Asp-Ile	683560	725110	755790	813250	625820	644500	687460	602370	605810	638410	1.13108	0.054385	0.882066	-0.181042	insig
Ser-Gly	19144000	18740000	18966000	19500000	18623000	20068000	8602500	17285000	18989000	17892000	0.651574	0.301902	0.872211	-0.197251	insig
Ser-Gly-Ala-Asn-Lys	5568400	6565600	6189700	6163700	6698200	11382000	9192500	8936800	9831000	8980600	1.6267	0.000712707	1.54953	0.631827	insig
Ser-Gly-Leu-His-Thr	74242	126000	97387	60859	142040	54998	15730	56446	57150	46039	1.21306	0.0198455	0.46024	-1.11954	down
Ser-His	22827	32705	22012	20353	30392	19291	18360	19127	16375	19960	1.25191	0.0442426	0.725807	-0.462343	insig
Ser-His-Phe-Lys	376420	386260	424860	269390	464450	556150	876550	434870	866010	1187100	1.31435	0.0373041	2.04055	1.02896	up
Ser-HoPhe	165230	222600	80247	130050	150720	169070	197120	182670	147480	59796	0.025979	0.966439	1.00973	0.0139748	insig
Ser-Ile	275090	258910	315210	164770	326000	192460	161590	253570	272840	226650	0.655691	0.22402	0.826214	-0.275413	insig
Ser-Ile-Phe-Glu	24548	23112	42960	34024	27707	46011	29909	16350	41442	21507	0.0846022	0.934519	1.01882	0.0269062	insig
Ser-Leu	229030	245820	336160	139140	324940	225270	181390	168150	271350	263770	0.348869	0.454108	0.870472	-0.20013	insig
Ser-Leu-Arg-Glu	780720	995870	1055800	965760	870490	954920	746570	906890	1026700	726010	0.496745	0.443944	0.934124	-0.0983136	insig
Ser-Leu-Glu	653160	582900	683100	574900	844180	482990	1015000	731670	849910	636400	0.345963	0.490109	1.11315	0.154651	insig
Ser-Leu-Val-Asn-Ala	12172000	11734000	12612000	12501000	14528000	15630000	13183000	15046000	15625000	17655000	1.29907	0.016007	1.21389	0.279636	insig
Ser-Met	3505300	3663200	3817300	2740700	4265300	1931500	1960300	2387900	2877100	1648200	1.44508	0.00250009	0.600551	-0.73564	insig
Ser-Phe	241810	250680	247020	152160	246970	203750	209410	197590	249670	216480	0.230639	0.579306	0.945777	-0.0804274	insig
Ser-Phe-Val-Lys	510160	1231800	962160	1163100	1530700	954310	965960	1118700	1477200	990640	0.181772	0.914756	1.02017	0.0288132	insig
Ser-Pro-Asn	232520	275730	359280	196830	432010	150160	128210	202670	144120	194930	1.32719	0.0311556	0.548053	-0.867613	insig
Ser-Ser-Gly-Arg-Ser	47584	50694	52747	45834	45826	40128	44844	51544	69381	23804	0.385887	0.747543	0.946499	-0.0793278	insig
Ser-Val-Asn-Glu	584630	501320	513770	390240	552980	556870	504380	425040	448820	607550	0.0272826	0.999082	0.99989	-0.000158862	insig
Shikimic acid	357860	294960	246900	174320	265170	4430900	748010	543950	552910	1322100	1.34563	0.166698	5.6734	2.50421	up
Shinorine	757670	796990	771050	755850	818440	681960	783820	739670	497770	702890	0.915636	0.114384	0.873362	-0.195349	insig
Silybin	339710	306280	285580	382140	329860	167970	140950	151660	241380	194680	1.56229	0.000283516	0.545544	-0.874232	insig
Simmondsin 2'-ferulate	5747800	4193100	5690300	7772200	5164500	932870	1492100	1638000	1932000	725560	1.61535	0.000828642	0.235248	-2.08775	down
Sinalbin	52989	56303	78153	86817	94027	113990	143840	110190	142420	129980	1.44777	0.00104966	1.73891	0.79818	insig
Sinefungin	109590	157100	142020	86482	154840	131370	100290	156530	134290	135540	0.135905	0.925527	1.01229	0.0176207	insig
S-Methyl thioacetate	365510	404790	298900	406530	532730	288020	282140	442440	515300	386430	0.252235	0.757541	0.953133	-0.0692502	insig
S-Methylglutathione	691340	713480	826910	1285900	1151600	1324300	1319800	1250800	1504700	1762900	1.2818	0.0122038	1.53398	0.617279	insig
sn-Glycero-3-phosphocholine	7131500	5950400	7742300	4000200	7160200	6641900	5543700	5485300	7105900	5320800	0.178918	0.635212	0.941003	-0.087729	insig
Sodium ferulate	109030	119050	152690	120270	75746	104660	104300	141450	99951	88467	0.244067	0.632541	0.93419	-0.0982113	insig
Solanidine	469190	446990	479170	794310	752860	682560	621090	641610	659710	939160	0.756341	0.247284	1.20445	0.268379	insig
Solasodine	278950	361650	354200	225740	292890	362470	401830	302990	356340	379100	0.971534	0.096579	1.19116	0.252361	insig
Solavetivone	66141000	64211000	62695000	71894000	65514000	58324000	57452000	62529000	51960000	62558000	1.24619	0.0179446	0.886121	-0.174425	insig
Sorbitol 6-phosphate	85373	79075	93328	65966	47575	65751	27657	59427	71437	73057	0.653553	0.236252	0.800742	-0.320591	insig
Spermidine	5061200	5805200	6952200	5924300	6749200	7439700	9181200	7361700	7511900	7125300	1.30516	0.0122589	1.26655	0.340905	insig
S-Phenylmercapturic acid	127880	133680	115300	112850	122950	32941	38767	24467	109520	58468	1.39261	0.00864229	0.431174	-1.21366	down
Sphinganine 1-phosphate	161400	284850	153340	107640	204250	113570	114610	167240	213760	200640	0.287381	0.594409	0.888467	-0.17061	insig
Sphingosine	3431800	3001200	3113000	3028600	3985000	2459200	3241500	2225100	2092400	1968100	1.29719	0.014701	0.723828	-0.466281	insig
Sphingosine 1-phosphate	201810	388150	188940	162880	293160	112380	107550	183980	222150	181360	0.971595	0.118685	0.653813	-0.61305	insig
Sphingosylphosphocholine	9369.2	7632.1	7050.2	11555	11513	120770	112040	142090	113180	189990	1.70769	0.000963708	14.3904	3.84704	up
S-Ribosyl-L-homocysteine	217670	302960	351080	254730	244300	201220	198880	182120	168010	196750	1.39699	0.0208957	0.690853	-0.533549	insig
S-Sulfo-L-cysteine	25317	34978	33969	43890	25073	42135	19574	20331	20045	38172	0.541429	0.474461	0.859276	-0.218807	insig
Stachydrine	5774500	6787600	6521700	7201800	6626100	7318000	7484500	6301200	6909000	7380800	0.810605	0.158076	1.07541	0.104884	insig
Stachyose	64176	61368	48762	86097	71217	64554	124350	64488	33654	41438	0.235544	0.972027	0.990543	-0.0137079	insig
Stearoylcarnitine	429370	447250	767070	1112100	898010	596550	445000	351440	1236500	427170	0.473024	0.582429	0.83657	-0.257442	insig
Streptomycin	192950	216720	151190	171330	140800	102660	235670	68592	157600	162740	0.643174	0.395102	0.83307	-0.26349	insig
Suberic acid	88877	95770	104790	89098	68251	139020	232240	123160	169780	181310	1.48368	0.0110022	1.89243	0.920238	insig
Succinic acid	1439100	1127500	1261200	1298600	1349100	3750500	1922100	3232400	1535700	1955300	1.34242	0.0498542	1.91429	0.936811	insig
Succinic anhydride	3792300	3940500	3781900	5982900	5955500	13032000	9144800	5910000	8036600	13908000	1.38757	0.0213624	2.13325	1.09306	up
Sucrose 6'-monophosphate	198340	251880	198110	295050	320120	330700	273880	390510	332490	282040	1.03462	0.0664234	1.27394	0.349294	insig
Sulfamerazine	38928	46699	55962	116630	115650	120140	75338	47571	62800	110120	0.313458	0.712402	1.11261	0.153943	insig
Sulindac	485820	438510	534440	273810	424450	326560	210260	278250	215210	225490	1.35788	0.0107479	0.582175	-0.780474	insig
Symmetric dimethylarginine	949270	728440	894100	752090	1068200	1359000	1311700	1134100	1507300	1673500	1.48717	0.00217573	1.59049	0.669473	insig
Synigrin	281190	264570	270890	187410	300450	137410	162320	200210	259020	145820	1.1931	0.0272295	0.693578	-0.527869	insig
Syringolin A	685520	1068300	1089500	798400	1293600	726930	1072100	948640	823030	845690	0.41922	0.433523	0.894854	-0.160276	insig
Tafluprost free acid	3146.6	4161.9	10186	1732.6	2959.4	3618.3	4945.3	3251.3	3711.5	3243.6	0.0223501	0.674641	0.84601	-0.241253	insig
Tangeraxanthin	48818	38161	38872	63799	49284	95065	102010	92659	83338	80791	1.5733	0.000119226	1.89953	0.925645	insig
Tangeritin	844460	766740	1046600	811380	930470	1150700	841130	945410	897940	879570	0.529057	0.41769	1.07162	0.0997925	insig
Taurochenodeoxycholate-3-sulfate	39612	64481	43518	54400	71689	56955	44042	43343	73022	57211	0.0245819	0.983427	1.00319	0.00459433	insig
Taurocholic acid	9	9	9	503850	2098400	430060	358750	332480	200270	5601700	1.04369	0.478074	2.66046	1.41168	up
Taurocholic acid sodium salt hydrate	6946100	7439600	7655700	7713700	6647600	7443000	7685300	7870600	7355600	7704100	0.785988	0.200687	1.04549	0.064177	insig
Taxa-4(20),11(12)-dien-5α-yl acetate	9	9	9	9	9	38965	59676	49958	31462	34049	1.72716	0.00125044	4758	12.2161	up
Tebufenozide	104530	193410	260660	144940	114000	154940	151740	93440	179280	120680	0.360074	0.496272	0.856325	-0.22377	insig
Tegaserod	9924.4	7959.6	11362	7021.8	15259	58405	138910	74719	113740	249610	1.63748	0.0257581	12.3311	3.62423	up
Telbivudine	113090	197640	232020	318990	208130	431410	549890	830800	793280	649750	1.52361	0.0022459	3.04255	1.60528	up
Terbumeton	85451	83122	108200	100570	109320	59430	110700	96329	97911	75001	0.567424	0.407152	0.902824	-0.147483	insig
Terephthalic acid	905630	725820	836240	657790	677700	678820	479360	656930	611470	382760	1.14843	0.0283596	0.738682	-0.436975	insig
Terpendole C	82359	68996	78150	31362	73838	56720	39559	67896	76369	54132	0.268022	0.49428	0.880405	-0.183761	insig
tert-Butyl (4S)-4-hexadec-2-ynoyl-2,2-dimethyl-1,3-oxazolidine-3-carboxylate	39533	78149	61958	52840	42858	62399	30403	57841	58097	65734	0.0214329	0.985792	0.996862	-0.00453424	insig
Tetradecanedioic acid	80132	94682	96098	124870	90806	673980	1192800	656210	894880	1404600	1.68818	0.0040481	9.91079	3.309	up
Tetradecyl phosphonate	1353100	1364200	1172800	1432800	994600	1163400	1149900	1313700	1158200	868920	0.661742	0.252916	0.894993	-0.160051	insig
Tetraethylammonium bromide	42283	45391	60394	31069	53010	25895	40248	63656	46703	42604	0.242885	0.748311	0.943824	-0.0834096	insig
Tetrahydrogambogic acid	44244	57254	65200	21587	70008	28421	24543	36402	40568	44527	0.759929	0.131774	0.675438	-0.566104	insig
Tetrahydrogeranylgeranyl diphosphate	2345400	3500300	3812900	2177100	2871200	2568800	4527500	3209900	4187700	2640400	0.541351	0.370655	1.16505	0.220394	insig
Tetrahydropersin	165550	292530	222100	119330	173590	95374	150650	195710	116530	357140	0.270375	0.840572	0.940709	-0.0881795	insig
Thalsimine	1730700	2134900	2674500	3059600	2317600	2473300	1953000	2162100	1850800	2418700	0.433577	0.443058	0.911104	-0.134312	insig
Thenylchlor	488280	457440	492930	313190	493640	411930	465610	477120	284560	377410	0.471913	0.37824	0.898084	-0.155077	insig
Thiamine	942210	1199500	976170	889240	1106200	833220	712880	908490	759170	821580	1.31861	0.0153274	0.789182	-0.34157	insig
Thiamine monophosphate	1745200	1586100	1907100	1883000	1380700	1439200	794580	995420	976690	1054500	1.44602	0.00207866	0.618717	-0.692649	insig
Thiamine pyrophosphate	16358	19509	18030	16335	10928	8502.2	11798	13171	19898	10319	0.838424	0.191673	0.784724	-0.349743	insig
Thidiazuron	2898300	2431700	2229800	2880600	2158700	2049400	3307400	3257800	2021300	3194500	0.349987	0.49321	1.09773	0.134522	insig
Thiometon	10949000	10313000	8367500	8847700	7667300	9121300	9194300	11724000	7840500	9516200	0.197389	0.782625	1.02713	0.0386157	insig
Thiorphan	134350	216500	208110	175170	195110	212290	280480	240770	241780	362900	1.23125	0.0327357	1.44012	0.526192	insig
Thiourea	4404900	4479500	6936000	4713400	5317200	11994000	16846000	9437200	10052000	9964300	1.56267	0.0066965	2.25498	1.17311	up
Thr-Ala-Phe-Val-Glu	30095	24396	18617	15666	34564	5738	14070	26281	17671	14984	0.922437	0.101141	0.638441	-0.647375	insig
Thr-Arg-Glu	2417900	2189800	2024000	2111500	2278400	2132900	1988500	2164000	2180200	2057300	0.706763	0.241639	0.954752	-0.0668013	insig
Thr-Arg-Gly-Glu-Val	1210100	2785900	2180800	2172200	2695600	1725500	977430	1212900	1333400	2123800	0.993205	0.0697317	0.667569	-0.583012	insig
Thr-Arg-His	120550	264690	182440	112230	342240	124210	82231	223180	243510	285200	0.133835	0.831834	0.937564	-0.093011	insig
Thr-Asn-Asp-Lys	172350	304770	247190	80744	301450	218020	160250	274670	388870	235610	0.428418	0.566257	1.15446	0.207224	insig
Thr-Asn-Ile-Asp	2542.2	5135.1	16011	122620	511100	54540	78145	29302	14334	2598000	0.506252	0.458407	4.22009	2.07727	insig
Threonylphenylalanine	187310	212790	237310	319430	293180	311880	393380	309940	374960	335510	1.25179	0.0151618	1.38051	0.465205	insig
Thr-Gln-Asp	638900	674850	703560	686420	591360	758640	590260	739480	781710	594160	0.374887	0.49248	1.05134	0.0722252	insig
Thr-Gln-Leu-Lys	1558400	1513700	1247700	1620000	1755600	2169300	2655100	2790700	2331500	2799500	1.58782	0.000312027	1.65633	0.727988	insig
Thr-Glu-Leu-Lys	20013	39391	58659	24709	76309	38109	28585	37454	52155	52025	0.102109	0.858446	0.950918	-0.0726076	insig
Thr-Glu-Lys-Asp-Glu	2043600	1697300	1502500	1892000	2032600	1202700	1515100	1500200	1224100	1482100	1.3521	0.00889571	0.755257	-0.40496	insig
Thr-His	29521	91582	87701	20664	122350	82712	23564	57154	57785	35026	0.273767	0.418223	0.728334	-0.457328	insig
Thr-His-Leu-Val-Asp	1548400	1633200	1150000	1839100	1516900	1072700	1042400	1083900	1353700	1074200	1.33552	0.0170658	0.731945	-0.450193	insig
Thr-Leu	59016	83217	90302	13429	64310	80699	52139	88560	63753	77925	0.533809	0.507459	1.17018	0.226729	insig
Thr-Leu-Asp-Glu	44040	33743	43062	36498	44568	9	33947	9	9	9	1.42025	0.00578256	0.168307	-2.57083	down
Thr-Leu-Lys-Lys	439980	436780	398780	387000	366800	425910	404490	428160	381790	423190	0.292871	0.695475	1.01685	0.0241108	insig
Thr-Leu-Thr-Gly-Lys	1259600	1393100	1387000	1508600	1591100	1526000	1772700	1344900	1609900	1203300	0.274158	0.598955	1.04446	0.0627538	insig
Thr-Lys-Gln	147860	95177	124220	139340	149820	166090	154560	199760	357490	200920	1.18067	0.0811829	1.6435	0.71677	insig
Thr-Phe-Val-Arg	385070	416860	354760	472030	326120	459510	278950	357300	374420	375250	0.365448	0.583466	0.944031	-0.0830935	insig
Thr-Pro-Phe	1819000	1810700	1909100	1887900	1783900	1884500	2007700	1861900	2067500	1707200	0.50672	0.384775	1.03455	0.0489994	insig
Thr-Thr-Gly-Leu-Ile	740760	710520	891620	908590	809500	854120	963390	698990	857460	1124400	0.580585	0.31731	1.1077	0.147568	insig
Thr-Tyr-Arg-Lys	25128	30393	14866	32148	27775	46306	39220	61137	34254	46063	1.32691	0.00947656	1.74185	0.800617	insig
Thr-Tyr-Ile-Arg	693030	759940	1037600	817540	868720	1003900	963500	942980	890930	851730	0.836205	0.192332	1.11401	0.155765	insig
Thr-Tyr-Leu-Glu	1630600	2684200	3070400	1349700	2202100	1818600	1642500	1782800	2983700	1847600	0.202602	0.680344	0.921203	-0.118409	insig
Thr-Val	129950	151240	133380	134710	158170	118700	123520	139790	137200	160260	0.395076	0.559283	0.96045	-0.0582183	insig
Thr-Val-Ala-Lys	10425	28375	29018	33280	20772	34755	40760	33336	51319	136730	1.11228	0.149439	2.4362	1.28463	up
Thr-Val-Tyr-Lys-Gly	169020	88776	129130	170370	185090	125920	123940	127340	222120	144100	0.00322642	0.993771	1.00139	0.002008	insig
Thymidine	193600	322540	330140	371710	410070	1127200	1096700	706940	1007100	1394200	1.59859	0.00157515	3.27515	1.71156	up
Thymine	9	9	9	9	9	1405900	1537500	1303100	1459000	1629000	1.72796	1.2285e-05	162989	17.3144	up
Thymophthalein	3858400	4696200	4348000	4947600	4435900	4762300	5352500	4451900	5094600	4681800	0.870728	0.128613	1.0923	0.127369	insig
Tiglic acid	4565900	5113200	4936500	4374600	3908500	13404000	10423000	8928200	7805100	15042000	1.59543	0.00791483	2.42819	1.27988	up
Tiliroside	489220	699350	820020	998840	703760	902090	634490	658050	714450	586910	0.209378	0.679362	0.942013	-0.0861808	insig
Timepidium bromide	978030	1049500	1114700	1056500	1005300	723580	518670	1026400	748200	425950	1.25236	0.0259088	0.661564	-0.596047	insig
Tiropramide	65856	108950	66549	143690	88744	107420	147600	213500	163850	119050	1.12449	0.049254	1.58598	0.665375	insig
Tithonine	569800	603010	519750	862000	775270	597090	731760	609630	738530	626610	0.0108935	0.944505	0.992129	-0.0114008	insig
Tokuthion	1271200	1597200	1674800	1823600	1614800	1731000	1888000	1640600	1359500	1719200	0.332675	0.585221	1.04469	0.0630753	insig
Tolfenamic acid	196620	149420	133430	142900	153180	126990	284200	173180	154870	193240	0.603295	0.32422	1.20235	0.265853	insig
Tomatidine	15853000	17193000	33300000	42230000	45780000	29301000	47041000	31887000	37863000	33514000	0.539836	0.494689	1.16358	0.218574	insig
Topiramate	1263700	1401200	1336500	1289800	1243000	1301500	1279500	1247300	1256500	1319800	0.463882	0.441558	0.980166	-0.0289021	insig
Torachrysone 8-glucoside	1277600	1500400	1372500	1531400	1128700	1316500	1336100	1433500	1533700	1435600	0.364248	0.57977	1.03594	0.050946	insig
Tramadol	143240	148740	264340	124550	189060	260010	335580	199130	270680	229490	1.18438	0.0363986	1.4885	0.573858	insig
trans-4-Hydroxy-L-proline	19459000	18705000	18915000	21389000	18485000	16709000	20975000	15604000	17345000	16741000	0.975966	0.117491	0.9012	-0.150082	insig
trans-Epoxysuccinyl-L-leucylamido(4-guanidino)butane	72825	78967	61618	58410	77828	65792	49410	70212	60605	43188	0.920559	0.104367	0.827138	-0.273801	insig
trans-Jasmone	2107500	1862200	2044700	1787600	1734500	2104000	1821100	1903400	1771200	1654500	0.312195	0.603242	0.970398	-0.0433516	insig
[truncated: 157 more rows]
