# Supplementary material for: Japanese encephalitis virus hijacks the host purine biosynthetic network to promote viral replication in neurons
Source: PLoS Pathog. 2026 Jul 7;22(7):e1014335. doi: 10.1371/journal.ppat.1014335 (PMC13340812; doi:10.1371/journal.ppat.1014335)
Supplement: S4 Table — (XLSX) [file ppat.1014335.s009.xlsx]

## Sheet: Sheet1
Compounds	24hpiJEV-1	24hpiJEV-2	24hpiJEV-3	24hpiMock-1	24hpiMock-2	24hpiMock-3	Pathway
2-Phospho-D-glyceric acid	7.21857	9.04125	4.57697	2.30421	4.4516	4.55751	Glycolysis
3-phenyllactic-acid	4.36998	4.81592	4.64844	1.59165	1.81023	1.30949	Amino acid metabolism
3-phosphoglycerate	7.3131	9.13592	4.53524	2.23112	4.38128	4.64632	Glycolysis
6-Phosphogluconic-acid	13.7087	11.4193	6.46361	1.23116	2.72072	5.12471	PPP
Acetyl-CoA	19.1845	20.1275	17.0352	17.2305	24.6669	20.0488	TCA
Adenine	7.513	8.23221	6.93665	2.90108	3.08055	2.62711	Nucleotide metabolism
ADP	64.7786	55.6315	43.8844	25.8886	61.6801	40.7288	Nucleotide metabolism
Alpha-Ketoglutaric-Acid	249.687	256.359	254.946	110.359	125.974	89.6204	TCA
AMP	3786.73	3990.69	3652.8	2353.72	2326.4	2029.58	Nucleotide metabolism
Arginine	66.1651	79.0832	62.8052	34.7399	36.6061	30.5218	Amino acid metabolism
Argininosuccinic-acid	9.91544	9.70567	9.79225	3.05044	3.92889	3.3857	Amino acid metabolism
ATP	15.6191	24.9067	7.27296	1.2041	11.6998	3.72504	Nucleotide metabolism
cis-Aconitic-acid	11.5944	10.6142	12.7324	4.37695	5.18891	4.24536	TCA
Citric-acid	58.4563	59.73	53.159	19.5129	24.8425	19.4947	TCA
Cyclic-AMP	4.17729	4.39567	3.87659	3.21792	3.46836	2.70796	Nucleotide metabolism
dAMP	13.5211	13.5847	11.9071	5.67311	6.37951	5.20103	Nucleotide metabolism
dCMP	3.7324	3.24152	3.99814	2.69843	2.62859	1.92336	Nucleotide metabolism
D-Erythrose 4-phosphate	93.0772	88.3269	77.737	38.7825	40.4587	37.039	PPP
D-Fructose-6-phosphate	26.6071	23.1783	20.4647	16.8833	20.2402	19.7859	Glycolysis
D-Glucose-1-phosphate	27.524	29.6979	17.7078	18.3307	20.5349	17.9717	Others
D-Glucose-6-phosphate	54.5535	54.4449	45.2047	25.9422	30.314	26.9839	Glycolysis
Dihydroxyacetone-phosphate	156.93	122.179	150.791	55.6815	69.3122	63.3161	Glycolysis
D-Ribulose-5-phosphate	165.636	106.041	121.66	38.4318	41.2243	51.3229	PPP
dTMP	21.1593	23.7643	20.0723	20.8327	22.4794	18.1517	Nucleotide metabolism
Flavin-mononucleotide	2.64747	2.86134	2.18769	1.20674	1.49568	1.32748	Nucleotide metabolism
Fructose-1,6-bisphosphate	6.63275	5.92363	3.57095	1.55749	4.20616	3.86058	Glycolysis
Fumaric-acid	111.439	98.1026	101.32	53.4934	70.5466	48.8706	TCA
Glutamine	11.6436	12.5487	9.2216	6.7594	8.4236	7.51122	Amino acid metabolism
Glyceraldehyde-3-phosphate	175.627	143.823	180.401	64.8118	81.398	75.0921	Glycolysis
Glycerol-3-phosphate	428.12	403.7	451.436	114.668	137.694	107.009	Others
Guanosine	5.86603	6.4207	5.34936	2.65775	2.88316	2.26895	Nucleotide metabolism
IMP	4823.76	5114.32	4445.59	3018.03	3011.19	2722.69	Nucleotide metabolism
Inosine	33.4694	37.5004	26.9931	16.8297	18.799	16.6982	Nucleotide metabolism
Isocitric-acid	4.73628	4.92165	4.3081	1.13978	1.44626	1.26089	TCA
Itaconic-acid	13.6603	10.8369	14.9249	5.10477	6.18003	4.89669	Others
Lactate	10.2965	9.8384	8.9848	4.64953	5.55736	4.30069	Glycolysis
L-Alanine	546.664	597.325	483.639	224.14	292.806	230.887	Amino acid metabolism
L-Asparagine	223.138	246.404	195.917	149.96	175.526	139.746	Amino acid metabolism
L-Aspartate	1135.14	1088.16	986.745	830.771	851.006	757.591	Amino acid metabolism
L-citrulline	1.87032	2.39464	2.00098	1.0474	1.22156	0.855521	Amino acid metabolism
L-Glutamic-acid	7654.09	8683.79	7075.1	4244.65	4316.76	3522.1	Amino acid metabolism
L-Leucine	392.147	428.304	361.445	171.049	194.736	151.807	Amino acid metabolism
Lysine	95.7764	98.8137	86.1718	42.9893	47.5894	38.088	Amino acid metabolism
Malic-acid	503.915	471.081	485.272	173.107	229.161	162.948	TCA
NicotinaMide-adenine-dinucleotide(NAD)	82.6922	71.9118	73.7246	54.7056	57.3869	42.7278	Nucleotide metabolism
Oxaloacetate	38.3516	35.9504	37.9926	30.6936	31.4497	28.5093	TCA
Phosphoenolpyruvic-acid	0.625606	0.652843	0.526953	0.284435	0.46168	0.455988	Glycolysis
Phosphorylethanolamine	7.9226	7.97432	7.99496	7.62558	9.62104	7.44143	Others
Pyruvic-acid	23.5118	26.4452	20.4442	26.4778	36.3604	25.7416	Glycolysis
Serine	322.644	350.043	326.802	190.511	223.783	171.636	Amino acid metabolism
Succinic Acid	695.054	620.487	629.48	282.639	308.927	240.209	TCA
Succinyl-CoA	3.16355	3.82611	2.75712	1.87863	1.9857	1.74502	TCA
Threonine	1023.86	1106.88	975.71	483.934	537.616	421.124	Amino acid metabolism
Tyrosine	219.917	232.518	230.021	98.1403	115.085	84.6443	Amino acid metabolism
UDP-GlcNAc	2031.17	2102.95	2091.89	1366.16	1404.03	1019.57	Others
UMP	829.85	874.557	754.513	568.676	592.996	485.844	Nucleotide metabolism
Uracil	80.3791	101.341	80.4561	54.973	56.4179	45.9875	Nucleotide metabolism
Xylulose-5-phosphate	161.873	106.845	119.1	37.5756	39.6939	50.0926	PPP
