# Supplementary material for: Japanese encephalitis virus hijacks the host purine biosynthetic network to promote viral replication in neurons
Source: PLoS Pathog. 2026 Jul 7;22(7):e1014335. doi: 10.1371/journal.ppat.1014335 (PMC13340812; doi:10.1371/journal.ppat.1014335)
Supplement: S5 Table — (XLSX) [file ppat.1014335.s010.xlsx]

## Sheet: Sheet1
Compound		Mock-1	Mock-2	Mock-3	JEV-1	JEV-2	JEV-3
5-phosphoribosyl 1-pyrophosphate*C5H13O14P3		0	0	0	0	0	0
5-phosphoribosyl 1-pyrophosphate*m1		0	0	0	0	0	0
5-phosphoribosyl 1-pyrophosphate*m2		0	0	0	0	0	0
5-phosphoribosyl 1-pyrophosphate*m3		0	0	0	0	0	0
5-phosphoribosyl 1-pyrophosphate*m4		0	0	0	0	0	0
5-phosphoribosyl 1-pyrophosphate*m5		81559.9	71923.4	78565	95928	97632.8	118385
6-Phosphogluconic acid*C6H13O10P		0	0	0	0	0	0
6-Phosphogluconic acid*m1		0	0	0	0	0	0
6-Phosphogluconic acid*m2		0	0	0	0	0	0
6-Phosphogluconic acid*m3		0	0	0	0	0	0
6-Phosphogluconic acid*m4		0	0	0	0	0	0
6-Phosphogluconic acid*m5		0	0	0	0	0	0
6-Phosphogluconic acid*m6		13377.1	16080.7	18953.1	14116.5	10613.2	13479.1
a-ketoglutarate*C5H6O5		112814	144525	156427	220765	164232	199856
a-ketoglutarate*m1		0	0	0	0	0	0
a-ketoglutarate*m2		7822.76	5866.39	8143.18	15720.3	14173.8	13991.7
a-ketoglutarate*m3		10124	15177.1	10691.1	0	15125.5	9837.16
a-ketoglutarate*m4		46327.6	52571.5	61310	84446	95666	84100.6
a-ketoglutarate*m5		73781	79640.2	82693.3	121498	169110	151293
Acetyl-CoA*C23H38N7O17P3S		69509.1	47538.4	75345.8	48409.9	53902	51142.1
Acetyl-CoA*m1		14555.9	11553.2	14984.5	13065.9	6840.45	13590.4
Acetyl-CoA*m2		556510	461361	776496	595207	524288	622420
aconitate*C6H6O6		15330.7	17841.1	22336.8	16523.9	29732.3	10167.8
aconitate*m1		0	0	0	0	0	0
aconitate*m2		26479.5	20387.6	11641.5	25926.3	35888.8	30109.8
aconitate*m3		0	0	0	6768.29	0	6939.93
aconitate*m4		33014.5	31713.9	31233.8	36544.4	43860.2	51566.6
aconitate*m5		95701.7	89355.6	90342.9	90514	108688	124525
aconitate*m6		114476	138194	143478	192974	217303	224266
ADP*C10H15N5O10P2		402469	269904	364747	582237	775686	755996
ADP*m1		0	0	0	0	0	0
ADP*m2		0	0	0	0	0	0
ADP*m3		6240.82	8385.71	8878.76	17429.7	23563.7	20496.2
ADP*m4		25505.4	24662.9	30409.7	57520.7	70567.5	80667.1
ADP*m5		892638	693863	925574	1.55839e+06	1.92415e+06	2.12486e+06
ADP*m6		401986	340360	442914	567351	754318	832483
ADP*m7		216283	201818	206516	294885	360076	407413
ADP*m8		83789.5	56518.5	82521.9	101962	172126	152712
ADP*m9		19235.8	20711.1	29282.5	45686.7	41004.5	46072.3
ADP*m10		0	0	0	0	0	0
AMP-pos*C10H14N5O7P		2.1906e+06	2.16439e+06	2.56246e+06	7.89506e+06	7.349e+06	8.22548e+06
AMP-pos*m1		0	0	0	0	0	0
AMP-pos*m2		0	0	0	0	0	0
AMP-pos*m3		34165.7	57337.7	53530.7	231539	179430	177562
AMP-pos*m4		149526	241667	222627	802845	611827	686555
AMP-pos*m5		4.85501e+06	7.25048e+06	6.17266e+06	2.31746e+07	1.87478e+07	2.09955e+07
AMP-pos*m6		2.24106e+06	2.23927e+06	2.6509e+06	7.77818e+06	7.467e+06	8.20097e+06
AMP-pos*m7		1.03273e+06	995939	1.16464e+06	3.23971e+06	3.10383e+06	3.53843e+06
AMP-pos*m8		428052	415546	480465	1.28273e+06	1.22973e+06	1.41717e+06
AMP-pos*m9		145917	125403	176009	360069	336871	416068
AMP-pos*m10		5241.25	3959.11	5130.87	11263.8	8901.88	13363
ATP*C10H16N5O13P3		3.51559e+06	2.49549e+06	3.19827e+06	2.74204e+06	4.04544e+06	3.9789e+06
ATP*m1		0	0	0	0	0	0
ATP*m2		0	0	0	0	0	0
ATP*m3		65504.2	41180.7	42758.5	50944	75295.5	69854
ATP*m4		258235	200228	245470	244804	362289	352666
ATP*m5		7.52351e+06	5.87102e+06	6.81403e+06	7.27483e+06	1.087e+07	1.01743e+07
ATP*m6		3.61958e+06	2.91369e+06	3.41246e+06	3.00047e+06	4.58288e+06	4.36817e+06
ATP*m7		1.72117e+06	1.43846e+06	1.64115e+06	1.39544e+06	2.19587e+06	2.07776e+06
ATP*m8		709747	586239	672202	563431	865829	835468
ATP*m9		234735	197787	232870	188909	273197	257591
ATP*m10		15709.1	12699.7	19974.8	14562.4	18766.3	21462.6
CDP*C9H15N3O11P2		33864.2	20397	17688	49427.5	56108.6	58088.6
CDP*m1		0	0	0	0	0	0
CDP*m2		0	0	0	0	0	0
CDP*m3		0	0	0	0	0	0
CDP*m4		0	0	0	0	0	0
CDP*m5		7435.68	5368.07	8352.02	35110.3	56196	19562
CDP*m6		0	0	0	0	0	0
CDP*m7		0	0	0	0	0	0
CDP*m8		0	0	0	0	0	0
CDP*m9		0	0	0	0	0	0
citrate*C6H8O7		16948.4	25391.9	18277.8	26579.3	35003.4	35478.4
citrate*m1		0	0	0	0	0	0
citrate*m2		121373	115911	104151	116011	143933	140628
citrate*m3		65100.7	61380.3	60584.4	51533.6	54311.9	43991.6
citrate*m4		254124	248917	246631	335559	392172	365266
citrate*m5		600657	580657	623943	617762	841155	850569
citrate*m6		839360	777401	851594	1.24999e+06	1.53929e+06	1.48701e+06
CTP*C9H16N3O14P3		993096	616170	781165	712587	988364	967465
CTP*m1		0	0	0	0	0	0
CTP*m2		3171.57	0	0	0	0	0
CTP*m3		5694.28	0	0	0	7057.45	8658.81
CTP*m4		14474.2	11441.9	15779.9	16850.1	17764.7	17706.3
CTP*m5		341138	268571	278087	317589	445842	429150
CTP*m6		97612.4	76128.6	91827.6	102556	133563	142824
CTP*m7		277106	194634	220417	254739	332393	354608
CTP*m8		385863	253012	287333	336166	471981	485272
CTP*m9		29220.9	23473.5	28915.7	19274.8	41276.1	48288.4
GDP*C10H15N5O11P2		24339.3	21328.5	23371.5	61874.4	87852.3	86309.9
GDP*m1		0	0	0	0	4465.12	0
GDP*m2		0	0	0	0	0	0
GDP*m3		0	0	0	0	0	0
GDP*m4		0	0	0	0	0	0
GDP*m5		53955.6	35892.5	43004.9	103173	128854	117884
GDP*m6		10039.8	13774.6	21302.8	31910.5	38288.4	45268.5
GDP*m7		4931.57	0	8692.05	14004.6	19403.8	18566.3
GDP*m8		0	0	0	0	0	10993.9
GDP*m9		0	0	0	0	0	0
GDP*m10		0	0	0	0	0	0
GMP-pos*C10H14N5O7P		156172	97887.8	117470	562233	544801	592830
GMP-pos*m1		0	0	0	0	6545.26	0
GMP-pos*m2		0	0	0	6074.15	0	0
GMP-pos*m3		0	0	0	8233.85	0	8731.06
GMP-pos*m4		0	5197.13	0	34996.2	25807.1	25319.9
GMP-pos*m5		199428	179554	206896	789149	879246	891759
GMP-pos*m6		41661.9	0	72558.5	212945	205788	157768
GMP-pos*m7		16372	17915.5	28907.7	126741	91604.8	123476
GMP-pos*m8		18461.7	14815.7	16944.9	52448.3	60040.3	59804.4
GMP-pos*m9		0	0	0	0	0	0
GMP-pos*m10		0	0	0	0	0	0
GTP*C10H16N5O14P3		152152	127071	182536	250060	243237	282185
GTP*m1		0	0	0	0	0	0
GTP*m2		0	0	0	0	0	0
GTP*m3		0	0	0	0	0	0
GTP*m4		11038	7862.05	13103.1	19994.6	13946.5	21708.9
GTP*m5		261335	208168	295710	416630	393637	428870
GTP*m6		102499	82401.5	104266	134095	141098	149734
GTP*m7		46237.6	39546.3	53556	73300.4	69630	126977
GTP*m8		19347.8	19602	24805.4	30565.4	27187.3	30509.6
GTP*m9		8257.87	7401.65	8946.1	11263.6	10846.1	13433.7
GTP*m10		0	0	0	0	0	0
IMP*C10H13N4O8P		48820.3	24810.7	97704.4	132546	113450	72442.6
IMP*m1		0	0	0	0	0	0
IMP*m2		0	0	0	0	0	0
IMP*m3		0	0	0	0	0	0
IMP*m4		7907.75	4717	9311.98	16210.2	15694.7	10160
IMP*m5		187101	131886	333050	454603	415171	251257
IMP*m6		76797	56379.2	158352	187619	182677	109593
IMP*m7		44397.2	27692.5	76593.1	83806.2	76808.1	47205.5
IMP*m8		15741	8868.69	39181.2	39082.9	24576.3	28486.9
IMP*m9		4540.57	4179.24	9711.85	11925.4	8997.45	6948.16
IMP*m10		0	0	0	0	0	0
lactate*C3H6O3		3.25321e+06	3.02926e+06	1.53296e+06	1.57914e+07	1.92205e+06	2.55604e+06
lactate*m1		107267	95666.9	107522	235699	241621	265712
lactate*m2		794297	696089	660031	1.68528e+06	1.76402e+06	1.72105e+06
lactate*m3		4.78725e+07	4.39857e+07	5.19444e+07	9.83216e+07	1.00195e+08	1.05235e+08
malate*C4H6O5		61477.2	99726.7	66908.3	74505.4	234217	76078.6
malate*m1		0	0	0	0	0	0
malate*m2		35858.4	33487.2	31316.6	45666.3	56389.2	45148.3
malate*m3		98357.9	105707	112766	123684	136907	142396
malate*m4		201714	202225	216110	282435	346923	311421
pyruvate*C3H4O3		0	0	0	0	0	0
pyruvate*m1		0	0	0	0	0	0
pyruvate*m2		0	0	0	0	0	0
pyruvate*m3		75647.9	75945.9	98436	155262	161313	164674
sedoheptulose 7-phosphate*C7H15O10P		13164.1	14329.2	18406.8	21532.3	22239.5	26565.6
sedoheptulose 7-phosphate*m1		0	0	0	0	0	0
sedoheptulose 7-phosphate*m2		0	0	0	0	0	0
sedoheptulose 7-phosphate*m3		0	0	0	0	0	0
sedoheptulose 7-phosphate*m4		0	0	0	0	0	0
sedoheptulose 7-phosphate*m5		0	0	0	0	0	0
sedoheptulose 7-phosphate*m6		0	0	0	0	0	0
sedoheptulose 7-phosphate*m7		53768.4	40440.4	55901.8	65090.3	64518	71471.6
succinate*C4H6O4		133620	277234	185408	185805	1.53662e+06	168625
succinate*m1		0	0	0	0	0	0
succinate*m2		0	0	0	0	0	0
succinate*m3		0	0	0	0	0	0
succinate*m4		9177.75	10787.2	11945.3	23309.4	22875.3	25515
UDP*C9H14N2O12P2		61455.4	38116.9	53788.7	88174.9	120806	118501
UDP*m1		318.271	0	0	0	3556.1	0
UDP*m2		0	0	0	0	0	0
UDP*m3		0	0	0	0	0	0
UDP*m4		24336.1	16664.2	16209.9	9929.56	30226.5	30843.8
UDP*m5		53281.8	34259.1	44435.5	90264.5	121290	126417
UDP*m6		16982.9	13768.2	12598.8	32495.7	34928.6	43847.8
UDP*m7		53065.6	40386.8	50768	93982.7	143992	133986
UDP*m8		80623.1	54500.8	72044.8	181204	201040	246647
UDP*m9		0	0	0	0	0	0
UMP*C9H13N2O9P		29256.3	20768.7	26115.3	39161.7	33926.7	37844.5
UMP*m1		0	0	0	0	0	0
UMP*m2		0	0	0	0	0	0
UMP*m3		0	0	0	0	0	0
UMP*m4		0	0	0	0	0	0
UMP*m5		13736.1	20788	21499.9	42451.7	40923.9	37957.9
UMP*m6		6731.31	6318.53	7083.39	11246.4	10079	8263.11
UMP*m7		20676.2	20236.1	21395.7	32890.3	36845.5	41996.9
UMP*m8		24995.7	30253.6	35220.9	58967.1	54259.4	62749
UMP*m9		0	0	0	0	0	0
UTP*C9H15N2O15P3		1.14828e+06	748987	945735	713077	989090	924200
UTP*m1		0	1221.83	7775.21	0	4931.34	6867.66
UTP*m2		0	0	0	0	0	0
UTP*m3		10867.4	7426.9	9613.86	11869.3	18274.1	16676.8
UTP*m4		35956.6	33618.3	35903.4	36091.9	44609.2	44355.5
UTP*m5		921301	675463	808635	751997	983242	1.00201e+06
UTP*m6		304649	220505	257642	250100	337412	350363
UTP*m7		1.04296e+06	717068	838125	861513	1.1357e+06	1.21051e+06
UTP*m8		1.56814e+06	1.06407e+06	1.29568e+06	1.46826e+06	2.02878e+06	1.99363e+06
UTP*m9		55377.3	40527.4	46127.7	54235.7	81017.2	85646.7
